# Supplementary material for: Molecular profiling of rheumatoid arthritis patients reveals an association between innate and adaptive cell populations and response to anti-tumor necrosis factor
Source: Arthritis Res Ther. 2019 Oct 23;21:216. doi: 10.1186/s13075-019-1999-3 (PMC6813112; doi:10.1186/s13075-019-1999-3)
Supplement: Supplementary file 2 — Additional file 2: Tables S3-S6. [file 13075_2019_1999_MOESM2_ESM.xlsx]

## Sheet: Annotation
Spreadsheet/Column	Description
Table S3	Genes with absolute values of log2(MO3/BL) greater than 0.5 by absolute value in both cohorts C1 and C2 (i.e. up- or down-regulated between baseline and month 3 by >41% in both cohorts)
Column : GeneSymbol	Entrez Gene gene symbol
Column : MO3BLlog2C1	log2(MO3/BL) in C1 as estimated by limma-voom approach
Column : MO3BLpvalC1	limma-voom p-value for MO3-BL difference (i.e. log2(MO3/BL)) in C1
Column : MO3BLlog2C2	log2(MO3/BL) in C2 as estimated by limma-voom approach
Column : MO3BLpvalC2	limma-voom p-value for MO3-BL difference (i.e. log2(MO3/BL)) in C2
Column : GeneName	Entrez Gene gene name
Table S4	Gene Ontology categories with BH-FDR<0.01 as estimated by limma::cameraPR using all genes measured by whole blood RNA-seq both in C1 and C2 ranked by their average log2(MO3/BL) values in two cohorts
Column : <BLANK>	Gene Ontology category identifier
Column : Term	Gene Ontology term for corresponding identifier
Column : NGenes	Number of genes in this Gene Ontology category that were present in both C1 and C2
Column : Direction	Direction of the change - log2(MO3/BL) effect - for this gene set (see limma::cameraPR for further details)
Column : PValue	P-value for the log2(MO3/BL) effect for this gene set (see limma::cameraPR for further details)
Column : FDR	BH-FDR for the log2(MO3/BL) effect for this gene set (see limma::cameraPR for further details)
Column : GeneEffects	log2(MO3/BL) effect for each gene in the set (gene symbol:log2(MO3/BL), …) ordered by log2(MO3/BL)
Table S5	The top 100 genes over-expressed in neutrophils with the largest contributions to the negative correlation between average treatment effect (MO3-BL) in C1 and C2 and over-expression in neutrophils in GSE60424 dataset
Column : GeneSymbol	Entrez Gene gene symbol
Column : log2FCneu	Log base 2 ratio of the expression levels in neutrophils and the rest of the cell types characterized in GSE60424
Column : rkFCneu	Rank of the over-expression in neutrophils where 1 corresponds to the largest value of log2FCneu across all 8786 genes measured in all three datasets (C1, C2 and GSE60424)
Column : MO3BLlog2C1	log2(MO3/BL) in C1 as estimated by limma-voom approach
Column : MO3BLpvalC1	limma-voom p-value for MO3-BL difference (i.e. log2(MO3/BL)) in C1
Column : MO3BLlog2C2	log2(MO3/BL) in C2 as estimated by limma-voom approach
Column : MO3BLpvalC2	limma-voom p-value for MO3-BL difference (i.e. log2(MO3/BL)) in C2
Column : GeneName	Entrez Gene gene name
Table S6	Gene Ontology categories with BH-FDR<0.2 as estimated by limma::cameraPR using all proteins measured by plasma shotgun proteomics both in C1 and C2 ranked by their average log2(MO3/BL) values for C1 and C2
Column : <BLANK>	Gene Ontology category identifier
Column : Term	Gene Ontology term for corresponding identifier
Column : NGenes	Number of proteins in this Gene Ontology category that were present in both C1 and C2
Column : Direction	Direction of the change - log2(MO3/BL) effect - for this protein set (see limma::cameraPR for further details)
Column : PValue	P-value for the log2(MO3/BL) effect for this protein set (see limma::cameraPR for further details)
Column : FDR	BH-FDR for the log2(MO3/BL) effect for this protein set (see limma::cameraPR for further details)
Column : ProteinEffects	log2(MO3/BL) effect for each protein in the set (gene symbol:log2(MO3/BL), …) ordered by log2(MO3/BL)

## Sheet: Table S3
GeneSymbol	MO3BLlog2C1	MO3BLpvalC1	MO3BLlog2C2	MO3BLpvalC2	GeneName
TGM3	-0.887217	0.000414326	-0.823066	0.00581403	transglutaminase 3
PI3	-0.868673	0.000943909	-0.790595	0.00256782	peptidase inhibitor 3
ARG1	-0.759939	0.00287604	-0.810813	0.0521005	arginase 1
MMP9	-0.721634	0.000332835	-0.800155	0.00427151	matrix metallopeptidase 9
MGAM	-0.79331	1.57212e-06	-0.655032	0.0136755	maltase-glucoamylase
CA4	-0.617652	0.000947014	-0.769686	0.00809352	carbonic anhydrase 4
KAZN	-0.750498	9.69415e-05	-0.554741	0.0128281	kazrin, periplakin interacting protein
PGLYRP1	-0.522816	0.0163481	-0.712629	0.00694902	peptidoglycan recognition protein 1
FCAR	-0.644149	2.03481e-05	-0.564609	0.0147542	Fc fragment of IgA receptor
PROK2	-0.699147	0.00028856	-0.506856	0.0414313	prokineticin 2
MANSC1	-0.65852	0.00010578	-0.531216	0.0181863	MANSC domain containing 1
TRPM6	-0.644346	1.71538e-05	-0.540242	0.00284642	transient receptor potential cation channel subfamily M member 6
SLC26A8	-0.562004	0.000547237	-0.607101	0.0194501	solute carrier family 26 member 8
SULT1B1	-0.603151	0.0029411	-0.560903	0.022149	sulfotransferase family 1B member 1
IL1R1	-0.656576	0.000195489	-0.502736	0.0829491	interleukin 1 receptor type 1
MAK	-0.608911	0.00348941	-0.539139	0.0414663	male germ cell associated kinase
ADM	-0.577944	0.000459177	-0.567403	0.0209062	adrenomedullin
TMEM88	-0.632253	0.001222	-0.512667	0.0128812	transmembrane protein 88
CYP4F3	-0.559414	0.000470985	-0.575466	0.0123968	cytochrome P450 family 4 subfamily F member 3
REPS2	-0.596605	2.51024e-05	-0.530323	0.0233147	RALBP1 associated Eps domain containing 2
ANXA3	-0.562876	0.000925619	-0.550804	0.0780883	annexin A3
ABCA1	-0.58453	4.30484e-05	-0.527599	0.031779	ATP binding cassette subfamily A member 1
F5	-0.556206	3.17419e-05	-0.548549	0.0052583	coagulation factor V
ANPEP	-0.566911	4.11577e-06	-0.520357	0.000854127	alanyl aminopeptidase, membrane
EPSTI1	0.520326	0.00826362	0.527835	0.018762	epithelial stromal interaction 1
SERPING1	0.532372	0.0214031	0.590383	0.059354	serpin family G member 1
MS4A1	0.631001	4.51846e-05	0.559508	0.00669081	membrane spanning 4-domains A1
C1QA	0.592936	0.00352063	0.611512	0.00384773	complement C1q A chain
BATF2	0.622379	0.0181209	0.608079	0.060004	basic leucine zipper ATF-like transcription factor 2
FCRLA	0.677651	1.46567e-05	0.655062	1.27936e-05	Fc receptor like A
IGLL5	0.688603	0.000885991	0.758658	0.000266118	immunoglobulin lambda like polypeptide 5
MZB1	0.855559	0.00027619	0.817109	0.000168417	marginal zone B and B1 cell specific protein
IGJ	1.31799	1.71468e-06	0.738245	0.0045089	joining chain of multimeric IgA and IgM

## Sheet: Table S4
	Term	NGenes	Direction	PValue	FDR	GeneEffects
GO:0042581	specific granule	123	Down	2.61156e-12	1.4881e-09	ARG1:-0.79,PGLYRP1:-0.62,FCAR:-0.6,SLPI:-0.6,ANXA3:-0.56,FOLR3:-0.54,QPCT:-0.53,CAMP:-0.53,MCEMP1:-0.5,SLC2A3:-0.49,TCN1:-0.48,CLEC4D:-0.45,LTF:-0.43,FPR2:-0.42,LILRA3:-0.42,CKAP4:-0.42,LCN2:-0.41,LRG1:-0.41,BPI:-0.4,CEACAM3:-0.39,MOSPD2:-0.37,CHI3L1:-0.34,PLAUR:-0.33,ADAM8:-0.3,MMP25:-0.29,STX3:-0.28,ATP11A:-0.28,C3AR1:-0.27,BST1:-0.27,ITGAM:-0.27,TIMP2:-0.26,QSOX1:-0.25,OSCAR:-0.25,SLC15A4:-0.2…
GO:0035580	specific granule lumen	43	Down	1.93075e-11	1.00587e-08	ARG1:-0.79,PGLYRP1:-0.62,SLPI:-0.6,FOLR3:-0.54,QPCT:-0.53,CAMP:-0.53,TCN1:-0.48,LTF:-0.43,LCN2:-0.41,LRG1:-0.41,BPI:-0.4,CHI3L1:-0.34,TIMP2:-0.26,QSOX1:-0.25,OSCAR:-0.25,RAB27A:-0.22,VCL:-0.19,HPSE:-0.16,CANT1:-0.16,CTSD:-0.15,CFP:-0.15,TOLLIP:-0.13,NFKB1:-0.13,CNN2:-0.11,ACAA1:-0.079,CYFIP1:-0.075,PDXK:-0.074,NEU1:-0.056,DOCK2:-0.056,KPNB1:-0.045,DNASE1L1:-0.038,PTPN6:-0.027,ARMC8:-0.00012,ERP44…
GO:0019730	antimicrobial humoral response	37	Down	5.47435e-11	2.77276e-08	PI3:-0.83,PGLYRP1:-0.62,SLPI:-0.6,CAMP:-0.53,S100A12:-0.53,CLU:-0.5,HIST2H2BE:-0.47,HIST1H2BC:-0.45,LTF:-0.43,LCN2:-0.41,BPI:-0.4,SLC11A1:-0.37,DEFA1B:-0.36,DEFA1:-0.36,DEFA3:-0.36,PF4:-0.33,S100A9:-0.32,BCL3:-0.31,ATP7A:-0.24,HIST1H2BK:-0.19,S100A8:-0.19,PPP2R3C:-0.13,HLA-E:-0.052,ATOX1:0.008,PLA2G6:0.031,GAPDH:0.032,SPON2:0.064,RNASE6:0.071,FAM3A:0.074,HMGN2:0.11,LYZ:0.12,ROMO1:0.16,GNLY:0.16,P…
GO:0051852	disruption by host of symbiont cells	9	Down	1.0001e-10	4.79892e-08	ARG1:-0.79,CAMP:-0.53,TREM1:-0.39,DEFA1B:-0.36,DEFA1:-0.36,PF4:-0.33,F2RL1:-0.31,TUSC2:0.026,GAPDH:0.032
GO:0030667	secretory granule membrane	215	Down	1.25988e-10	5.89041e-08	MGAM:-0.72,ITGA2B:-0.71,CA4:-0.69,FCAR:-0.6,ANPEP:-0.54,CR1:-0.51,MCEMP1:-0.5,SLC2A3:-0.49,MME:-0.48,ITGB3:-0.48,VNN1:-0.46,CLEC4D:-0.45,CYSTM1:-0.43,FPR2:-0.42,LILRA3:-0.42,CKAP4:-0.42,SPARC:-0.41,SIGLEC5:-0.41,CEACAM3:-0.39,C5AR1:-0.39,SLC11A1:-0.37,MOSPD2:-0.37,ACPP:-0.37,SELP:-0.35,CD55:-0.34,FPR1:-0.33,DOK3:-0.33,PLAUR:-0.33,IGF2R:-0.32,SIRPA:-0.31,SIRPB1:-0.31,CXCR2:-0.31,FCGR2A:-0.3,ADAM8:…
GO:0051818	disruption of cells of other organism involved in symbiotic interaction	10	Down	1.70356e-10	7.57628e-08	ARG1:-0.79,CAMP:-0.53,TREM1:-0.39,DEFA1B:-0.36,DEFA1:-0.36,PF4:-0.33,F2RL1:-0.31,BCL2L11:-0.14,TUSC2:0.026,GAPDH:0.032
GO:0070820	tertiary granule	129	Down	4.87568e-10	2.06751e-07	MMP9:-0.76,MGAM:-0.72,PGLYRP1:-0.62,FCAR:-0.6,FOLR3:-0.54,QPCT:-0.53,CAMP:-0.53,CR1:-0.51,MCEMP1:-0.5,SLC2A3:-0.49,TCN1:-0.48,TNFAIP6:-0.47,CLEC4D:-0.45,LTF:-0.43,CYSTM1:-0.43,CDA:-0.43,FPR2:-0.42,LILRA3:-0.42,SIGLEC5:-0.41,LRG1:-0.41,PPBP:-0.38,SLC11A1:-0.37,CD55:-0.34,FPR1:-0.33,DOK3:-0.33,SIRPA:-0.31,ADAM8:-0.3,ITGAX:-0.29,ATP11A:-0.28,SIGLEC14:-0.28,ITGAM:-0.27,TIMP2:-0.26,PGM1:-0.26,QSOX1:-0…
GO:0101003	ficolin-1-rich granule membrane	50	Down	5.40037e-10	2.23796e-07	MGAM:-0.72,FCAR:-0.6,CR1:-0.51,SLC2A3:-0.49,CLEC4D:-0.45,FPR2:-0.42,LILRA3:-0.42,SIGLEC5:-0.41,SLC11A1:-0.37,CD55:-0.34,FPR1:-0.33,DOK3:-0.33,SIRPA:-0.31,ADAM8:-0.3,ITGAX:-0.29,SIGLEC14:-0.28,CD58:-0.25,PTPRN2:-0.21,LAMP2:-0.21,NBEAL2:-0.18,LILRB2:-0.17,LAMP1:-0.15,ITGB2:-0.15,CD93:-0.13,ATP6V0A1:-0.12,DYNC1LI1:-0.12,GAA:-0.12,ARL8A:-0.12,TRPM2:-0.11,TCIRG1:-0.073,RAC1:-0.062,FCER1G:-0.042,PRCP:-…
GO:0002430	complement receptor mediated signaling pathway	6	Down	8.63895e-10	3.4244e-07	CR1:-0.51,FPR2:-0.42,C5AR1:-0.39,C5AR2:-0.37,FPR1:-0.33,C3AR1:-0.27
GO:0004875	complement receptor activity	6	Down	8.63895e-10	3.4244e-07	CR1:-0.51,FPR2:-0.42,C5AR1:-0.39,C5AR2:-0.37,FPR1:-0.33,C3AR1:-0.27
GO:0002251	organ or tissue specific immune response	11	Down	1.03177e-09	4.00282e-07	CAMP:-0.53,HIST2H2BE:-0.47,HIST1H2BC:-0.45,LTF:-0.43,DEFA1B:-0.36,DEFA1:-0.36,DEFA3:-0.36,IL6R:-0.24,FFAR2:-0.21,HIST1H2BK:-0.19,RPL39:0.45
GO:0002385	mucosal immune response	10	Down	2.83971e-09	1.01528e-06	CAMP:-0.53,HIST2H2BE:-0.47,HIST1H2BC:-0.45,LTF:-0.43,DEFA1B:-0.36,DEFA1:-0.36,DEFA3:-0.36,FFAR2:-0.21,HIST1H2BK:-0.19,RPL39:0.45
GO:0002227	innate immune response in mucosa	9	Down	5.20051e-09	1.78917e-06	CAMP:-0.53,HIST2H2BE:-0.47,HIST1H2BC:-0.45,LTF:-0.43,DEFA1B:-0.36,DEFA1:-0.36,DEFA3:-0.36,HIST1H2BK:-0.19,RPL39:0.45
GO:0051873	killing by host of symbiont cells	7	Down	1.96675e-08	5.6034e-06	ARG1:-0.79,CAMP:-0.53,TREM1:-0.39,PF4:-0.33,F2RL1:-0.31,TUSC2:0.026,GAPDH:0.032
GO:0051883	killing of cells in other organism involved in symbiotic interaction	8	Down	2.98473e-08	8.12293e-06	ARG1:-0.79,CAMP:-0.53,TREM1:-0.39,PF4:-0.33,F2RL1:-0.31,BCL2L11:-0.14,TUSC2:0.026,GAPDH:0.032
GO:1904724	tertiary granule lumen	43	Down	3.22839e-08	8.65683e-06	MMP9:-0.76,PGLYRP1:-0.62,FOLR3:-0.54,QPCT:-0.53,CAMP:-0.53,TCN1:-0.48,TNFAIP6:-0.47,LTF:-0.43,CDA:-0.43,LRG1:-0.41,PPBP:-0.38,TIMP2:-0.26,PGM1:-0.26,QSOX1:-0.25,OSCAR:-0.25,FTH1:-0.18,CANT1:-0.16,CTSD:-0.15,CFP:-0.15,ASAH1:-0.12,CNN2:-0.11,ALDOC:-0.1,CYFIP1:-0.075,DBNL:-0.059,YPEL5:-0.053,ALDOA:-0.051,PTPN6:-0.027,GOLGA7:-0.018,ARMC8:-0.00012,HBB:-2.7e-15,IDH1:0.0081,CSTB:0.01,LTA4H:0.02,CTSS:0.0…
GO:0042119	neutrophil activation	412	Down	3.44263e-08	8.96757e-06	ARG1:-0.79,MMP9:-0.76,MGAM:-0.72,PGLYRP1:-0.62,FCAR:-0.6,SLPI:-0.6,ANXA3:-0.56,ANPEP:-0.54,FOLR3:-0.54,QPCT:-0.53,CAMP:-0.53,S100A12:-0.53,CR1:-0.51,MCEMP1:-0.5,SLC2A3:-0.49,MME:-0.48,TCN1:-0.48,S100P:-0.47,TNFAIP6:-0.47,VNN1:-0.46,CLEC4D:-0.45,LTF:-0.43,CYSTM1:-0.43,CDA:-0.43,FPR2:-0.42,PYGL:-0.42,LILRA3:-0.42,CKAP4:-0.42,LCN2:-0.41,SIGLEC5:-0.41,LRG1:-0.41,BPI:-0.4,CRISPLD2:-0.4,CEACAM3:-0.39,C…
GO:0002446	neutrophil mediated immunity	413	Down	3.56331e-08	9.0706e-06	ARG1:-0.79,MMP9:-0.76,MGAM:-0.72,PGLYRP1:-0.62,FCAR:-0.6,SLPI:-0.6,ANXA3:-0.56,ANPEP:-0.54,FOLR3:-0.54,QPCT:-0.53,CAMP:-0.53,S100A12:-0.53,CR1:-0.51,MCEMP1:-0.5,SLC2A3:-0.49,MME:-0.48,TCN1:-0.48,S100P:-0.47,TNFAIP6:-0.47,VNN1:-0.46,CLEC4D:-0.45,LTF:-0.43,CYSTM1:-0.43,CDA:-0.43,FPR2:-0.42,PYGL:-0.42,LILRA3:-0.42,CKAP4:-0.42,LCN2:-0.41,SIGLEC5:-0.41,LRG1:-0.41,BPI:-0.4,CRISPLD2:-0.4,CEACAM3:-0.39,C…
GO:0002283	neutrophil activation involved in immune response	406	Down	3.58168e-08	9.0706e-06	ARG1:-0.79,MMP9:-0.76,MGAM:-0.72,PGLYRP1:-0.62,FCAR:-0.6,SLPI:-0.6,ANXA3:-0.56,ANPEP:-0.54,FOLR3:-0.54,QPCT:-0.53,CAMP:-0.53,S100A12:-0.53,CR1:-0.51,MCEMP1:-0.5,SLC2A3:-0.49,MME:-0.48,TCN1:-0.48,S100P:-0.47,TNFAIP6:-0.47,VNN1:-0.46,CLEC4D:-0.45,LTF:-0.43,CYSTM1:-0.43,CDA:-0.43,FPR2:-0.42,PYGL:-0.42,LILRA3:-0.42,CKAP4:-0.42,LCN2:-0.41,SIGLEC5:-0.41,LRG1:-0.41,BPI:-0.4,CRISPLD2:-0.4,CEACAM3:-0.39,C…
GO:0043312	neutrophil degranulation	405	Down	4.13513e-08	1.03288e-05	ARG1:-0.79,MMP9:-0.76,MGAM:-0.72,PGLYRP1:-0.62,FCAR:-0.6,SLPI:-0.6,ANXA3:-0.56,ANPEP:-0.54,FOLR3:-0.54,QPCT:-0.53,CAMP:-0.53,S100A12:-0.53,CR1:-0.51,MCEMP1:-0.5,SLC2A3:-0.49,MME:-0.48,TCN1:-0.48,S100P:-0.47,TNFAIP6:-0.47,VNN1:-0.46,CLEC4D:-0.45,LTF:-0.43,CYSTM1:-0.43,CDA:-0.43,FPR2:-0.42,PYGL:-0.42,LILRA3:-0.42,CKAP4:-0.42,LCN2:-0.41,SIGLEC5:-0.41,LRG1:-0.41,BPI:-0.4,CRISPLD2:-0.4,CEACAM3:-0.39,C…
GO:1990266	neutrophil migration	47	Down	4.2389e-08	1.04449e-05	IL1R1:-0.58,S100A12:-0.53,DAPK2:-0.45,IL1B:-0.4,C5AR1:-0.39,TREM1:-0.39,PPBP:-0.38,C5AR2:-0.37,MOSPD2:-0.37,PF4:-0.33,S100A9:-0.32,CXCR2:-0.31,ADAM8:-0.3,CSF3R:-0.29,C3AR1:-0.27,BST1:-0.27,CAMK1D:-0.25,CKLF:-0.21,PREX1:-0.2,S100A8:-0.19,PECAM1:-0.18,VAV3:-0.16,MPP1:-0.16,TIRAP:-0.15,ITGB2:-0.15,PDE4B:-0.14,PIK3CD:-0.14,VAV1:-0.1,PIK3CG:-0.093,RAC1:-0.062,FCER1G:-0.042,SYK:-0.039,IRAK4:-0.025,RAC2…
GO:0030141	secretory granule	514	Down	5.94938e-08	1.39078e-05	ARG1:-0.79,MMP9:-0.76,MGAM:-0.72,ITGA2B:-0.71,CA4:-0.69,PGLYRP1:-0.62,FCAR:-0.6,SLPI:-0.6,ANXA3:-0.56,F5:-0.55,ANPEP:-0.54,FOLR3:-0.54,QPCT:-0.53,CAMP:-0.53,S100A12:-0.53,CR1:-0.51,MCEMP1:-0.5,CLU:-0.5,SLC2A3:-0.49,MME:-0.48,TCN1:-0.48,ITGB3:-0.48,S100P:-0.47,TNFAIP6:-0.47,VNN1:-0.46,CLEC4D:-0.45,LTF:-0.43,CYSTM1:-0.43,CDA:-0.43,DPEP3:-0.43,FPR2:-0.42,PYGL:-0.42,LILRA3:-0.42,CKAP4:-0.42,SPARC:-0.…
GO:0036230	granulocyte activation	416	Down	6.20302e-08	1.43172e-05	ARG1:-0.79,MMP9:-0.76,MGAM:-0.72,PGLYRP1:-0.62,FCAR:-0.6,SLPI:-0.6,ANXA3:-0.56,ANPEP:-0.54,FOLR3:-0.54,QPCT:-0.53,CAMP:-0.53,S100A12:-0.53,CR1:-0.51,MCEMP1:-0.5,SLC2A3:-0.49,MME:-0.48,TCN1:-0.48,S100P:-0.47,TNFAIP6:-0.47,VNN1:-0.46,CLEC4D:-0.45,LTF:-0.43,CYSTM1:-0.43,CDA:-0.43,FPR2:-0.42,PYGL:-0.42,LILRA3:-0.42,CKAP4:-0.42,LCN2:-0.41,SIGLEC5:-0.41,LRG1:-0.41,BPI:-0.4,CRISPLD2:-0.4,CEACAM3:-0.39,C…
GO:0019731	antibacterial humoral response	14	Down	6.6121e-08	1.47331e-05	SLPI:-0.6,CAMP:-0.53,HIST2H2BE:-0.47,HIST1H2BC:-0.45,LTF:-0.43,DEFA1B:-0.36,DEFA1:-0.36,DEFA3:-0.36,HIST1H2BK:-0.19,HLA-E:-0.052,PLA2G6:0.031,SPON2:0.064,RNASE6:0.071,RPL39:0.45
GO:0030593	neutrophil chemotaxis	40	Down	6.73251e-08	1.47331e-05	S100A12:-0.53,DAPK2:-0.45,IL1B:-0.4,C5AR1:-0.39,TREM1:-0.39,PPBP:-0.38,C5AR2:-0.37,MOSPD2:-0.37,PF4:-0.33,S100A9:-0.32,CXCR2:-0.31,CSF3R:-0.29,C3AR1:-0.27,BST1:-0.27,CAMK1D:-0.25,CKLF:-0.21,PREX1:-0.2,S100A8:-0.19,VAV3:-0.16,MPP1:-0.16,TIRAP:-0.15,ITGB2:-0.15,PDE4B:-0.14,PIK3CD:-0.14,VAV1:-0.1,PIK3CG:-0.093,RAC1:-0.062,FCER1G:-0.042,SYK:-0.039,RAC2:-0.021,GBF1:-0.01,PDE4D:0.00048,PIP5K1C:0.014,NC…
GO:0043299	leukocyte degranulation	433	Down	7.22811e-08	1.55056e-05	ARG1:-0.79,MMP9:-0.76,MGAM:-0.72,PGLYRP1:-0.62,FCAR:-0.6,SLPI:-0.6,ANXA3:-0.56,ANPEP:-0.54,FOLR3:-0.54,QPCT:-0.53,CAMP:-0.53,S100A12:-0.53,CR1:-0.51,MCEMP1:-0.5,SLC2A3:-0.49,MME:-0.48,TCN1:-0.48,S100P:-0.47,TNFAIP6:-0.47,VNN1:-0.46,CLEC4D:-0.45,LTF:-0.43,CYSTM1:-0.43,CDA:-0.43,FPR2:-0.42,PYGL:-0.42,LILRA3:-0.42,CKAP4:-0.42,LCN2:-0.41,SIGLEC5:-0.41,LRG1:-0.41,BPI:-0.4,CRISPLD2:-0.4,CEACAM3:-0.39,C…
GO:0019229	regulation of vasoconstriction	11	Down	1.00512e-07	2.13109e-05	ADM:-0.57,HRH2:-0.43,DOCK5:-0.38,PTGS2:-0.34,ECE1:-0.34,ICAM1:-0.23,P2RX1:-0.23,PTAFR:-0.22,AKT1:-0.091,PER2:-0.042,BMPR2:0.12
GO:0002444	myeloid leukocyte mediated immunity	439	Down	1.03082e-07	2.16046e-05	ARG1:-0.79,MMP9:-0.76,MGAM:-0.72,PGLYRP1:-0.62,FCAR:-0.6,SLPI:-0.6,ANXA3:-0.56,ANPEP:-0.54,FOLR3:-0.54,QPCT:-0.53,CAMP:-0.53,S100A12:-0.53,CR1:-0.51,MCEMP1:-0.5,SLC2A3:-0.49,MME:-0.48,TCN1:-0.48,S100P:-0.47,TNFAIP6:-0.47,VNN1:-0.46,CLEC4D:-0.45,LTF:-0.43,CYSTM1:-0.43,CDA:-0.43,FPR2:-0.42,PYGL:-0.42,LILRA3:-0.42,CKAP4:-0.42,LCN2:-0.41,SIGLEC5:-0.41,LRG1:-0.41,BPI:-0.4,CRISPLD2:-0.4,CEACAM3:-0.39,C…
GO:0002275	myeloid cell activation involved in immune response	436	Down	1.24954e-07	2.5511e-05	ARG1:-0.79,MMP9:-0.76,MGAM:-0.72,PGLYRP1:-0.62,FCAR:-0.6,SLPI:-0.6,ANXA3:-0.56,ANPEP:-0.54,FOLR3:-0.54,QPCT:-0.53,CAMP:-0.53,S100A12:-0.53,CR1:-0.51,MCEMP1:-0.5,SLC2A3:-0.49,MME:-0.48,TCN1:-0.48,S100P:-0.47,TNFAIP6:-0.47,VNN1:-0.46,CLEC4D:-0.45,LTF:-0.43,CYSTM1:-0.43,CDA:-0.43,FPR2:-0.42,PYGL:-0.42,LILRA3:-0.42,CKAP4:-0.42,LCN2:-0.41,SIGLEC5:-0.41,LRG1:-0.41,BPI:-0.4,CRISPLD2:-0.4,CEACAM3:-0.39,C…
GO:0045055	regulated exocytosis	527	Down	1.56989e-07	2.9014e-05	ARG1:-0.79,MMP9:-0.76,MGAM:-0.72,ITGA2B:-0.71,PGLYRP1:-0.62,FCAR:-0.6,SLPI:-0.6,ANXA3:-0.56,F5:-0.55,ANPEP:-0.54,FOLR3:-0.54,QPCT:-0.53,CAMP:-0.53,S100A12:-0.53,CR1:-0.51,MCEMP1:-0.5,CLU:-0.5,SLC2A3:-0.49,MME:-0.48,TCN1:-0.48,ITGB3:-0.48,S100P:-0.47,TNFAIP6:-0.47,VNN1:-0.46,CLEC4D:-0.45,LTF:-0.43,CYSTM1:-0.43,CDA:-0.43,SEPT5:-0.42,FPR2:-0.42,PYGL:-0.42,LILRA3:-0.42,CKAP4:-0.42,SPARC:-0.41,LCN2:-0…
GO:0097530	granulocyte migration	58	Down	1.80782e-07	3.25769e-05	IL1R1:-0.58,S100A12:-0.53,DAPK2:-0.45,IL1B:-0.4,C5AR1:-0.39,TREM1:-0.39,PPBP:-0.38,C5AR2:-0.37,MOSPD2:-0.37,PF4:-0.33,THBS1:-0.32,S100A9:-0.32,CXCR2:-0.31,ADAM8:-0.3,CSF3R:-0.29,C3AR1:-0.27,BST1:-0.27,CSF1:-0.26,MAPK14:-0.25,CAMK1D:-0.25,IL17RA:-0.23,CKLF:-0.21,MAPK3:-0.2,PREX1:-0.2,S100A8:-0.19,PECAM1:-0.18,VAV3:-0.16,MPP1:-0.16,TIRAP:-0.15,ITGB2:-0.15,PDE4B:-0.14,PIK3CD:-0.14,VAV1:-0.1,PIK3CG:-…
GO:0071621	granulocyte chemotaxis	49	Down	1.82233e-07	3.25769e-05	S100A12:-0.53,DAPK2:-0.45,IL1B:-0.4,C5AR1:-0.39,TREM1:-0.39,PPBP:-0.38,C5AR2:-0.37,MOSPD2:-0.37,PF4:-0.33,THBS1:-0.32,S100A9:-0.32,CXCR2:-0.31,CSF3R:-0.29,C3AR1:-0.27,BST1:-0.27,CSF1:-0.26,MAPK14:-0.25,CAMK1D:-0.25,IL17RA:-0.23,CKLF:-0.21,MAPK3:-0.2,PREX1:-0.2,S100A8:-0.19,VAV3:-0.16,MPP1:-0.16,TIRAP:-0.15,ITGB2:-0.15,PDE4B:-0.14,PIK3CD:-0.14,VAV1:-0.1,PIK3CG:-0.093,RAC1:-0.062,FCER1G:-0.042,SYK:…
GO:0099503	secretory vesicle	562	Down	1.96854e-07	3.48489e-05	ARG1:-0.79,MMP9:-0.76,MGAM:-0.72,ITGA2B:-0.71,CA4:-0.69,PGLYRP1:-0.62,FCAR:-0.6,SLPI:-0.6,ANXA3:-0.56,F5:-0.55,ANPEP:-0.54,FOLR3:-0.54,QPCT:-0.53,CAMP:-0.53,S100A12:-0.53,CR1:-0.51,MCEMP1:-0.5,CLU:-0.5,SLC2A3:-0.49,MME:-0.48,TCN1:-0.48,ITGB3:-0.48,S100P:-0.47,TNFAIP6:-0.47,VNN1:-0.46,CLEC4D:-0.45,LTF:-0.43,CYSTM1:-0.43,CDA:-0.43,DPEP3:-0.43,SEPT5:-0.42,FPR2:-0.42,PYGL:-0.42,LILRA3:-0.42,CKAP4:-0.…
GO:1902622	regulation of neutrophil migration	19	Down	2.51659e-07	4.20986e-05	IL1R1:-0.58,DAPK2:-0.45,C5AR1:-0.39,PPBP:-0.38,C5AR2:-0.37,MOSPD2:-0.37,PF4:-0.33,ADAM8:-0.3,C3AR1:-0.27,BST1:-0.27,CAMK1D:-0.25,MPP1:-0.16,TIRAP:-0.15,RAC1:-0.062,RAC2:-0.021,NCKAP1L:0.046,CCR7:0.15,C1QBP:0.19,CD74:0.32
GO:0031091	platelet alpha granule	46	Down	4.22965e-07	6.70638e-05	ITGA2B:-0.71,F5:-0.55,CLU:-0.5,ITGB3:-0.48,SPARC:-0.41,PPBP:-0.38,SELP:-0.35,ACTN1:-0.33,PF4:-0.33,THBS1:-0.32,F13A1:-0.31,SERPINA1:-0.27,QSOX1:-0.25,SCCPDH:-0.23,VEGFA:-0.22,APP:-0.22,TIMP1:-0.2,CD9:-0.19,SRGN:-0.18,PECAM1:-0.18,STXBP3:-0.17,CYB5R1:-0.16,ACTN4:-0.15,SNCA:-0.12,FERMT3:-0.12,APLP2:-0.12,TOR4A:-0.08,CFD:-0.062,ALDOA:-0.051,FAM49B:-0.043,VTI1B:-0.035,CD36:-0.033,GTPBP2:-0.025,VPS33B…
GO:0005161	platelet-derived growth factor receptor binding	8	Down	5.55891e-07	8.58993e-05	IL1R1:-0.58,ITGB3:-0.48,ERN1:-0.24,VEGFA:-0.22,PTPRJ:-0.18,LYN:-0.17,PTEN:-0.16,ITGA5:-0.15
GO:0002274	myeloid leukocyte activation	492	Down	6.63499e-07	9.99854e-05	ARG1:-0.79,MMP9:-0.76,MGAM:-0.72,PGLYRP1:-0.62,FCAR:-0.6,SLPI:-0.6,ANXA3:-0.56,ANPEP:-0.54,FOLR3:-0.54,QPCT:-0.53,CAMP:-0.53,S100A12:-0.53,CR1:-0.51,MCEMP1:-0.5,CLU:-0.5,SLC2A3:-0.49,MME:-0.48,TCN1:-0.48,S100P:-0.47,TNFAIP6:-0.47,VNN1:-0.46,CLEC4D:-0.45,LTF:-0.43,CYSTM1:-0.43,CDA:-0.43,FPR2:-0.42,PYGL:-0.42,LILRA3:-0.42,CKAP4:-0.42,LCN2:-0.41,SIGLEC5:-0.41,LRG1:-0.41,BPI:-0.4,CRISPLD2:-0.4,CEACAM…
GO:0006023	aminoglycan biosynthetic process	43	Down	6.69455e-07	0.000100056	B4GALT5:-0.47,B3GNT8:-0.43,IL1B:-0.4,CHST13:-0.4,ST3GAL4:-0.36,CHST15:-0.31,ST3GAL2:-0.3,CHSY1:-0.28,CSGALNACT2:-0.28,B3GNT2:-0.27,EXT1:-0.27,ABCC5:-0.26,ST3GAL6:-0.26,NDST1:-0.26,CSGALNACT1:-0.25,CHST7:-0.25,CHST2:-0.23,CHST11:-0.2,XYLT1:-0.19,HS6ST1:-0.15,ST3GAL3:-0.14,NFKB1:-0.13,B4GALT4:-0.088,VCAN:-0.087,AP2A1:-0.062,CHST14:-0.061,DSE:-0.054,EXT2:-0.039,NDST2:-0.02,CLTC:-0.015,CHPF2:-0.0072,…
GO:0031424	keratinization	19	Down	1.3365e-06	0.000181864	TGM3:-0.86,PI3:-0.83,KAZN:-0.65,KRT23:-0.48,DSC2:-0.38,FURIN:-0.21,PKP4:-0.16,KRT1:-0.084,ST14:-0.084,CSTA:-0.083,CAPN1:-0.03,KRT72:-0.011,TMEM79:-0.0063,CDC42:0.0018,PPHLN1:0.062,JUP:0.068,CAPNS1:0.073,SHARPIN:0.11,KRT10:0.13
GO:0008146	sulfotransferase activity	16	Down	2.12057e-06	0.00027578	SULT1B1:-0.58,TPST1:-0.49,CHST13:-0.4,CHST15:-0.31,NDST1:-0.26,CHST7:-0.25,CHST2:-0.23,CHST11:-0.2,SULT1A1:-0.18,HS6ST1:-0.15,CHST14:-0.061,GAL3ST4:-0.046,NDST2:-0.02,HS2ST1:-0.001,TPST2:0.024,CHST12:0.12
GO:0035579	specific granule membrane	73	Down	2.13255e-06	0.00027578	FCAR:-0.6,MCEMP1:-0.5,SLC2A3:-0.49,CLEC4D:-0.45,FPR2:-0.42,LILRA3:-0.42,CKAP4:-0.42,CEACAM3:-0.39,MOSPD2:-0.37,PLAUR:-0.33,ADAM8:-0.3,MMP25:-0.29,ATP11A:-0.28,C3AR1:-0.27,BST1:-0.27,ITGAM:-0.27,SLC15A4:-0.24,P2RX1:-0.23,SLC44A2:-0.2,PTPRJ:-0.18,ATP8B4:-0.17,TOM1:-0.16,TMEM30A:-0.15,ITGB2:-0.15,SNAP23:-0.14,PGRMC1:-0.13,CD93:-0.13,CD59:-0.13,AGPAT2:-0.12,CEACAM1:-0.11,DNAJC5:-0.11,TRPM2:-0.11,TNFR…
GO:0051923	sulfation	6	Down	2.20628e-06	0.000281323	SULT1B1:-0.58,TPST1:-0.49,CHSY1:-0.28,NDST1:-0.26,SULT1A1:-0.18,TPST2:0.024
GO:0006887	exocytosis	600	Down	2.34492e-06	0.000296925	ARG1:-0.79,MMP9:-0.76,MGAM:-0.72,ITGA2B:-0.71,PGLYRP1:-0.62,FCAR:-0.6,SLPI:-0.6,ANXA3:-0.56,F5:-0.55,ANPEP:-0.54,FOLR3:-0.54,QPCT:-0.53,CAMP:-0.53,S100A12:-0.53,CR1:-0.51,MCEMP1:-0.5,CLU:-0.5,SLC2A3:-0.49,MME:-0.48,TCN1:-0.48,ITGB3:-0.48,S100P:-0.47,TNFAIP6:-0.47,VNN1:-0.46,CLEC4D:-0.45,LIN7A:-0.44,LTF:-0.43,CYSTM1:-0.43,CDA:-0.43,SEPT5:-0.42,FPR2:-0.42,PYGL:-0.42,LILRA3:-0.42,CKAP4:-0.42,SPARC:-…
GO:0006024	glycosaminoglycan biosynthetic process	42	Down	2.94999e-06	0.000362925	B4GALT5:-0.47,IL1B:-0.4,CHST13:-0.4,ST3GAL4:-0.36,CHST15:-0.31,ST3GAL2:-0.3,CHSY1:-0.28,CSGALNACT2:-0.28,B3GNT2:-0.27,EXT1:-0.27,ABCC5:-0.26,ST3GAL6:-0.26,NDST1:-0.26,CSGALNACT1:-0.25,CHST7:-0.25,CHST2:-0.23,CHST11:-0.2,XYLT1:-0.19,HS6ST1:-0.15,ST3GAL3:-0.14,NFKB1:-0.13,B4GALT4:-0.088,VCAN:-0.087,AP2A1:-0.062,CHST14:-0.061,DSE:-0.054,EXT2:-0.039,NDST2:-0.02,CLTC:-0.015,CHPF2:-0.0072,HS2ST1:-0.001…
GO:0097756	negative regulation of blood vessel diameter	18	Down	2.96566e-06	0.000362925	ADM:-0.57,HRH2:-0.43,DOCK5:-0.38,PTGS2:-0.34,SLC8A1:-0.34,ECE1:-0.34,HMGCR:-0.26,ICAM1:-0.23,P2RX1:-0.23,PTAFR:-0.22,AKT1:-0.091,ACTA2:-0.057,BBS2:-0.056,PER2:-0.042,PIK3C2A:0.029,RAP1GDS1:0.12,MKKS:0.12,BMPR2:0.12
GO:0050832	defense response to fungus	16	Down	2.98576e-06	0.000362949	ARG1:-0.79,S100A12:-0.53,LTF:-0.43,DEFA1B:-0.36,DEFA1:-0.36,DEFA3:-0.36,S100A9:-0.32,IL17RA:-0.23,S100A8:-0.19,TGFB1:0.025,GAPDH:0.032,COTL1:0.055,SPON2:0.064,FAM3A:0.074,GNLY:0.16,JAGN1:0.17
GO:0019915	lipid storage	36	Down	3.38174e-06	0.000405675	ABCA1:-0.56,ITGB3:-0.48,PLIN5:-0.46,DGAT2:-0.44,IL1B:-0.4,ABCG1:-0.33,ABHD5:-0.31,NFKBIA:-0.23,OSBPL11:-0.21,FFAR2:-0.21,OSBPL8:-0.18,STAT5B:-0.15,SOAT1:-0.15,EHD1:-0.13,TNF:-0.13,NFKB1:-0.13,ZC3H12A:-0.11,PNPLA2:-0.1,SIRT1:-0.087,DGAT1:-0.073,PPARA:-0.07,PLIN2:-0.065,FBXW7:-0.061,NRIP1:-0.055,HEXB:-0.047,CD36:-0.033,BSCL2:-0.028,NR1H2:-0.022,ACACB:-0.0078,FTO:0.011,IKBKE:0.021,GM2A:0.053,SCARB1:…
GO:0070821	tertiary granule membrane	59	Down	3.42709e-06	0.000408429	MGAM:-0.72,FCAR:-0.6,MCEMP1:-0.5,SLC2A3:-0.49,CLEC4D:-0.45,CYSTM1:-0.43,FPR2:-0.42,LILRA3:-0.42,SIGLEC5:-0.41,SLC11A1:-0.37,SIRPA:-0.31,ADAM8:-0.3,ITGAX:-0.29,ATP11A:-0.28,SIGLEC14:-0.28,ITGAM:-0.27,PTAFR:-0.22,NBEAL2:-0.18,ATP8B4:-0.17,LILRB2:-0.17,ITGB2:-0.15,SNAP23:-0.14,CD93:-0.13,CD59:-0.13,GAA:-0.12,CEACAM1:-0.11,TRPM2:-0.11,ANO6:-0.09,CLEC12A:-0.049,ADAM10:-0.045,RAP2C:-0.044,FCER1G:-0.042…
GO:0006022	aminoglycan metabolic process	71	Down	4.08625e-06	0.00047762	PGLYRP1:-0.62,B4GALT5:-0.47,B3GNT8:-0.43,IL1B:-0.4,CHST13:-0.4,ST3GAL4:-0.36,CHST15:-0.31,SLC9A1:-0.3,ST3GAL2:-0.3,CHSY1:-0.28,CSGALNACT2:-0.28,B3GNT2:-0.27,CTBS:-0.27,EXT1:-0.27,ABCC5:-0.26,ST3GAL6:-0.26,NDST1:-0.26,CSGALNACT1:-0.25,CHST7:-0.25,HYAL2:-0.25,CHST2:-0.23,GALNS:-0.22,CHST11:-0.2,XYLT1:-0.19,HPSE:-0.16,HS6ST1:-0.15,TMEM2:-0.14,ST3GAL3:-0.14,NFKB1:-0.13,IDS:-0.11,CHP1:-0.094,AKT1:-0.0…
GO:0006527	arginine catabolic process	5	Down	4.82256e-06	0.000560093	ARG1:-0.79,PADI4:-0.49,FAH:-0.17,DDAH2:-0.12,ATP2B4:0.0072
GO:0010745	negative regulation of macrophage derived foam cell differentiation	7	Down	5.08703e-06	0.000587069	ABCA1:-0.56,ITGB3:-0.48,ABCG1:-0.33,NFKBIA:-0.23,ABCA5:-0.15,PPARA:-0.07,NR1H2:-0.022
GO:0010888	negative regulation of lipid storage	11	Down	5.48919e-06	0.000625561	ABCA1:-0.56,ITGB3:-0.48,ABCG1:-0.33,ABHD5:-0.31,NFKBIA:-0.23,OSBPL8:-0.18,TNF:-0.13,PNPLA2:-0.1,PPARA:-0.07,NR1H2:-0.022,PTPN2:0.058
GO:0010743	regulation of macrophage derived foam cell differentiation	13	Down	5.69519e-06	0.000645007	ABCA1:-0.56,ITGB3:-0.48,ABCG1:-0.33,PF4:-0.33,CSF1:-0.26,NFKBIA:-0.23,ABCA5:-0.15,NFKB1:-0.13,PPARA:-0.07,MAPK9:-0.056,CD36:-0.033,NR1H2:-0.022,PRKCH:0.079
GO:0005520	insulin-like growth factor binding	6	Down	7.20993e-06	0.000773329	ITGB3:-0.48,NOV:-0.42,IGF1R:-0.41,IGF2R:-0.32,ITGA6:-0.043,IGFBP7:-0.0093
GO:0072672	neutrophil extravasation	6	Down	7.45815e-06	0.000795275	IL1R1:-0.58,TREM1:-0.39,ADAM8:-0.3,PECAM1:-0.18,PIK3CD:-0.14,PIK3CG:-0.093
GO:1905953	negative regulation of lipid localization	18	Down	7.63064e-06	0.000808937	ABCA1:-0.56,ITGB3:-0.48,ABCG1:-0.33,THBS1:-0.32,IRS2:-0.31,ABHD5:-0.31,NFKBIA:-0.23,OSBPL8:-0.18,TNF:-0.13,NFKB1:-0.13,PNPLA2:-0.1,AKT1:-0.091,PPARA:-0.07,PTPN11:-0.031,NR1H2:-0.022,PTPN2:0.058,AKT2:0.059,SREBF2:0.12
GO:0097529	myeloid leukocyte migration	79	Down	7.87571e-06	0.00082532	IL1R1:-0.58,S100A12:-0.53,DAPK2:-0.45,FPR2:-0.42,NOV:-0.42,IL1B:-0.4,C5AR1:-0.39,TREM1:-0.39,PPBP:-0.38,C5AR2:-0.37,MOSPD2:-0.37,PF4:-0.33,THBS1:-0.32,S100A9:-0.32,CXCR2:-0.31,ADAM8:-0.3,CSF3R:-0.29,C3AR1:-0.27,BST1:-0.27,CSF1:-0.26,MAPK14:-0.25,CAMK1D:-0.25,IL6R:-0.24,IL17RA:-0.23,VEGFA:-0.22,CKLF:-0.21,MAPK3:-0.2,PREX1:-0.2,S100A8:-0.19,PECAM1:-0.18,LYN:-0.17,VAV3:-0.16,MPP1:-0.16,STAT5B:-0.15,…
GO:0042310	vasoconstriction	17	Down	8.88156e-06	0.000916515	ADM:-0.57,HRH2:-0.43,DOCK5:-0.38,PTGS2:-0.34,SLC8A1:-0.34,ECE1:-0.34,ICAM1:-0.23,P2RX1:-0.23,PTAFR:-0.22,AKT1:-0.091,ACTA2:-0.057,BBS2:-0.056,PER2:-0.042,PIK3C2A:0.029,RAP1GDS1:0.12,MKKS:0.12,BMPR2:0.12
GO:1902624	positive regulation of neutrophil migration	16	Down	8.89674e-06	0.000916515	IL1R1:-0.58,DAPK2:-0.45,C5AR1:-0.39,PPBP:-0.38,MOSPD2:-0.37,PF4:-0.33,ADAM8:-0.3,C3AR1:-0.27,CAMK1D:-0.25,TIRAP:-0.15,RAC1:-0.062,RAC2:-0.021,NCKAP1L:0.046,CCR7:0.15,C1QBP:0.19,CD74:0.32
GO:0070268	cornification	15	Down	9.73697e-06	0.000997438	PI3:-0.83,KAZN:-0.65,KRT23:-0.48,DSC2:-0.38,FURIN:-0.21,PKP4:-0.16,KRT1:-0.084,ST14:-0.084,CSTA:-0.083,CAPN1:-0.03,KRT72:-0.011,TMEM79:-0.0063,JUP:0.068,CAPNS1:0.073,KRT10:0.13
GO:0061844	antimicrobial humoral immune response mediated by antimicrobial peptide	21	Down	1.039e-05	0.00102881	PGLYRP1:-0.62,CAMP:-0.53,S100A12:-0.53,HIST2H2BE:-0.47,HIST1H2BC:-0.45,LTF:-0.43,DEFA1B:-0.36,DEFA1:-0.36,DEFA3:-0.36,PF4:-0.33,S100A9:-0.32,HIST1H2BK:-0.19,GAPDH:0.032,RNASE6:0.071,FAM3A:0.074,HMGN2:0.11,ROMO1:0.16,GNLY:0.16,RPS19:0.25,RPL30:0.35,RPL39:0.45
GO:0030203	glycosaminoglycan metabolic process	67	Down	1.04118e-05	0.00102881	PGLYRP1:-0.62,B4GALT5:-0.47,IL1B:-0.4,CHST13:-0.4,ST3GAL4:-0.36,CHST15:-0.31,SLC9A1:-0.3,ST3GAL2:-0.3,CHSY1:-0.28,CSGALNACT2:-0.28,B3GNT2:-0.27,EXT1:-0.27,ABCC5:-0.26,ST3GAL6:-0.26,NDST1:-0.26,CSGALNACT1:-0.25,CHST7:-0.25,HYAL2:-0.25,CHST2:-0.23,GALNS:-0.22,CHST11:-0.2,XYLT1:-0.19,HPSE:-0.16,HS6ST1:-0.15,TMEM2:-0.14,ST3GAL3:-0.14,NFKB1:-0.13,IDS:-0.11,CHP1:-0.094,AKT1:-0.091,B4GALT4:-0.088,VCAN:-…
GO:0002576	platelet degranulation	70	Down	1.15163e-05	0.00111105	ITGA2B:-0.71,F5:-0.55,CLU:-0.5,ITGB3:-0.48,SPARC:-0.41,PPBP:-0.38,SELP:-0.35,ACTN1:-0.33,PF4:-0.33,THBS1:-0.32,F13A1:-0.31,SERPINA1:-0.27,QSOX1:-0.25,P2RX1:-0.23,SCCPDH:-0.23,VEGFA:-0.22,APP:-0.22,LAMP2:-0.21,TLN1:-0.21,TIMP1:-0.2,CD9:-0.19,TAGLN2:-0.19,VCL:-0.19,SRGN:-0.18,PECAM1:-0.18,LYN:-0.17,CYB5R1:-0.16,ACTN4:-0.15,TUBA4A:-0.13,STXBP2:-0.13,FERMT3:-0.12,BRPF3:-0.12,APLP2:-0.12,PLEK:-0.12,TO…
GO:0019233	sensory perception of pain	23	Down	1.43673e-05	0.00137881	PROK2:-0.6,MME:-0.48,NOV:-0.42,ACPP:-0.37,PTGS2:-0.34,SLC9A1:-0.3,MGLL:-0.26,EPHB1:-0.25,OPRL1:-0.24,PTAFR:-0.22,MAPK1:-0.22,MAPK3:-0.2,TRPV1:-0.083,ARRB2:-0.078,MECP2:-0.03,COMT:-0.02,MTOR:0.018,P2RX7:0.037,NIPSNAP1:0.063,CDK5:0.069,P2RX4:0.11,FYN:0.15,CNR2:0.24
GO:1903510	mucopolysaccharide metabolic process	55	Down	1.71155e-05	0.00163395	B4GALT5:-0.47,IL1B:-0.4,CHST13:-0.4,ST3GAL4:-0.36,CHST15:-0.31,SLC9A1:-0.3,ST3GAL2:-0.3,CHSY1:-0.28,CSGALNACT2:-0.28,B3GNT2:-0.27,ABCC5:-0.26,ST3GAL6:-0.26,NDST1:-0.26,CSGALNACT1:-0.25,CHST7:-0.25,HYAL2:-0.25,CHST2:-0.23,GALNS:-0.22,CHST11:-0.2,XYLT1:-0.19,TMEM2:-0.14,ST3GAL3:-0.14,NFKB1:-0.13,IDS:-0.11,CHP1:-0.094,AKT1:-0.091,B4GALT4:-0.088,VCAN:-0.087,GNS:-0.066,ARSB:-0.065,AP2A1:-0.062,CHST14:…
GO:0002263	cell activation involved in immune response	530	Down	1.85118e-05	0.00175804	ARG1:-0.79,MMP9:-0.76,MGAM:-0.72,PGLYRP1:-0.62,FCAR:-0.6,SLPI:-0.6,ANXA3:-0.56,ANPEP:-0.54,FOLR3:-0.54,QPCT:-0.53,CAMP:-0.53,BCL6:-0.53,S100A12:-0.53,CR1:-0.51,MCEMP1:-0.5,SLC2A3:-0.49,MME:-0.48,TCN1:-0.48,S100P:-0.47,TNFAIP6:-0.47,VNN1:-0.46,CLEC4D:-0.45,LTF:-0.43,CYSTM1:-0.43,CDA:-0.43,FPR2:-0.42,PYGL:-0.42,LILRA3:-0.42,CKAP4:-0.42,LCN2:-0.41,SIGLEC5:-0.41,LRG1:-0.41,BPI:-0.4,CRISPLD2:-0.4,CEAC…
GO:0002366	leukocyte activation involved in immune response	527	Down	1.87637e-05	0.00175969	ARG1:-0.79,MMP9:-0.76,MGAM:-0.72,PGLYRP1:-0.62,FCAR:-0.6,SLPI:-0.6,ANXA3:-0.56,ANPEP:-0.54,FOLR3:-0.54,QPCT:-0.53,CAMP:-0.53,BCL6:-0.53,S100A12:-0.53,CR1:-0.51,MCEMP1:-0.5,SLC2A3:-0.49,MME:-0.48,TCN1:-0.48,S100P:-0.47,TNFAIP6:-0.47,VNN1:-0.46,CLEC4D:-0.45,LTF:-0.43,CYSTM1:-0.43,CDA:-0.43,FPR2:-0.42,PYGL:-0.42,LILRA3:-0.42,CKAP4:-0.42,LCN2:-0.41,SIGLEC5:-0.41,LRG1:-0.41,BPI:-0.4,CRISPLD2:-0.4,CEAC…
GO:0030730	sequestering of triglyceride	8	Down	2.09676e-05	0.00194073	PLIN5:-0.46,IL1B:-0.4,ABHD5:-0.31,OSBPL11:-0.21,OSBPL8:-0.18,TNF:-0.13,PNPLA2:-0.1,PPARA:-0.07
GO:0031225	anchored component of membrane	34	Down	2.11702e-05	0.00194191	ALPL:-0.74,CA4:-0.69,VNN1:-0.46,DPEP3:-0.43,TNFRSF10C:-0.38,VNN3:-0.38,VNN2:-0.34,CD55:-0.34,PLAUR:-0.33,NTNG2:-0.31,MMP25:-0.29,BST1:-0.27,HYAL2:-0.25,CD58:-0.25,CD14:-0.23,FCGR3B:-0.19,DPEP2:-0.16,SEMA7A:-0.14,CD59:-0.13,MMP17:-0.078,RAB35:-0.056,SVIP:-0.038,EFNA4:-0.037,RAB5B:-0.025,RAB11B:0.023,PRNP:0.13,CD160:0.14,CD24:0.16,BST2:0.19,CD2:0.26,CD48:0.27,MDGA1:0.33,LY6E:0.34,CD52:0.42
GO:0050542	icosanoid binding	5	Down	2.47132e-05	0.0022531	OXER1:-0.37,S100A9:-0.32,ALOX5AP:-0.28,STX3:-0.28,S100A8:-0.19
GO:0031092	platelet alpha granule membrane	13	Down	2.91084e-05	0.00257652	ITGA2B:-0.71,ITGB3:-0.48,SPARC:-0.41,SELP:-0.35,CD9:-0.19,PECAM1:-0.18,CYB5R1:-0.16,SNCA:-0.12,APLP2:-0.12,CD36:-0.033,TMX3:0.066,PHACTR2:0.093,LHFPL2:0.23
GO:0031640	killing of cells of other organism	25	Down	2.99043e-05	0.00260249	ARG1:-0.79,PGLYRP1:-0.62,CAMP:-0.53,S100A12:-0.53,LTF:-0.43,TREM1:-0.39,DEFA1B:-0.36,DEFA1:-0.36,DEFA3:-0.36,PF4:-0.33,F2RL1:-0.31,HIST1H2BK:-0.19,BCL2L11:-0.14,TUSC2:0.026,GAPDH:0.032,P2RX7:0.037,APOL1:0.088,HMGN2:0.11,LYZ:0.12,ROMO1:0.16,GNLY:0.16,PRF1:0.19,RPS19:0.25,FCER2:0.34,RPL30:0.35
GO:0044364	disruption of cells of other organism	25	Down	2.99043e-05	0.00260249	ARG1:-0.79,PGLYRP1:-0.62,CAMP:-0.53,S100A12:-0.53,LTF:-0.43,TREM1:-0.39,DEFA1B:-0.36,DEFA1:-0.36,DEFA3:-0.36,PF4:-0.33,F2RL1:-0.31,HIST1H2BK:-0.19,BCL2L11:-0.14,TUSC2:0.026,GAPDH:0.032,P2RX7:0.037,APOL1:0.088,HMGN2:0.11,LYZ:0.12,ROMO1:0.16,GNLY:0.16,PRF1:0.19,RPS19:0.25,FCER2:0.34,RPL30:0.35
GO:0090022	regulation of neutrophil chemotaxis	17	Down	2.99727e-05	0.00260249	DAPK2:-0.45,C5AR1:-0.39,PPBP:-0.38,C5AR2:-0.37,MOSPD2:-0.37,PF4:-0.33,C3AR1:-0.27,BST1:-0.27,CAMK1D:-0.25,MPP1:-0.16,TIRAP:-0.15,RAC1:-0.062,RAC2:-0.021,NCKAP1L:0.046,CCR7:0.15,C1QBP:0.19,CD74:0.32
GO:0043691	reverse cholesterol transport	6	Down	3.32889e-05	0.00286316	ABCA1:-0.56,CLU:-0.5,ABCG1:-0.33,ABCA5:-0.15,LCAT:-0.07,SCARB1:0.058
GO:0031093	platelet alpha granule lumen	32	Down	3.40552e-05	0.00290163	F5:-0.55,CLU:-0.5,SPARC:-0.41,PPBP:-0.38,ACTN1:-0.33,PF4:-0.33,THBS1:-0.32,F13A1:-0.31,SERPINA1:-0.27,QSOX1:-0.25,SCCPDH:-0.23,VEGFA:-0.22,APP:-0.22,TIMP1:-0.2,SRGN:-0.18,ACTN4:-0.15,FERMT3:-0.12,TOR4A:-0.08,CFD:-0.062,ALDOA:-0.051,FAM49B:-0.043,VTI1B:-0.035,GTPBP2:-0.025,PCYOX1L:0.014,TGFB1:0.025,MAGED2:0.034,TMSB4X:0.038,TEX264:0.095,GAS6:0.15,VEGFB:0.19,OLA1:0.2,SERPING1:0.56
GO:0051930	regulation of sensory perception of pain	8	Down	3.63421e-05	0.00294516	NOV:-0.42,ACPP:-0.37,SLC9A1:-0.3,MGLL:-0.26,OPRL1:-0.24,PTAFR:-0.22,COMT:-0.02,MTOR:0.018
GO:0051931	regulation of sensory perception	8	Down	3.63421e-05	0.00294516	NOV:-0.42,ACPP:-0.37,SLC9A1:-0.3,MGLL:-0.26,OPRL1:-0.24,PTAFR:-0.22,COMT:-0.02,MTOR:0.018
GO:0006954	inflammatory response	345	Down	3.91195e-05	0.00312853	PGLYRP1:-0.62,PROK2:-0.6,TNFRSF9:-0.59,IL1R1:-0.58,BCL6:-0.53,S100A12:-0.53,CR1:-0.51,CLU:-0.5,TPST1:-0.49,TNFAIP6:-0.47,VNN1:-0.46,AOC3:-0.45,IL1R2:-0.44,FPR2:-0.42,NOV:-0.42,IL1B:-0.4,C5AR1:-0.39,PPBP:-0.38,TNFRSF10C:-0.38,C5AR2:-0.37,SLC11A1:-0.37,NLRP6:-0.37,NLRP12:-0.36,TLR5:-0.36,NLRX1:-0.36,NAIP:-0.35,SELP:-0.35,NOTCH1:-0.34,PTGS2:-0.34,CHI3L1:-0.34,CD55:-0.34,FPR1:-0.33,PF4:-0.33,THBS1:-0…
GO:0016755	transferase activity, transferring amino-acyl groups	7	Down	4.04602e-05	0.00320761	TGM3:-0.86,QPCT:-0.53,F13A1:-0.31,GGT1:-0.28,EPB42:-0.0048,GGT7:0.098,GGCT:0.22
GO:0046903	secretion	875	Down	4.72821e-05	0.00370018	ARG1:-0.79,MMP9:-0.76,MGAM:-0.72,ITGA2B:-0.71,PGLYRP1:-0.62,FCAR:-0.6,SLPI:-0.6,TNFRSF9:-0.59,ADM:-0.57,ANXA3:-0.56,ABCA1:-0.56,F5:-0.55,ANPEP:-0.54,FOLR3:-0.54,QPCT:-0.53,CAMP:-0.53,S100A12:-0.53,WLS:-0.52,CR1:-0.51,MCEMP1:-0.5,CLU:-0.5,SLC2A3:-0.49,MME:-0.48,TCN1:-0.48,ITGB3:-0.48,CACNA1E:-0.48,SLC22A4:-0.47,S100P:-0.47,TNFAIP6:-0.47,VNN1:-0.46,CLEC4D:-0.45,IL1R2:-0.44,LIN7A:-0.44,HRH2:-0.43,LT…
GO:0050996	positive regulation of lipid catabolic process	9	Down	5.66017e-05	0.00435475	PLIN5:-0.46,IL1B:-0.4,IRS2:-0.31,ABHD5:-0.31,PRKCD:-0.21,PNPLA2:-0.1,CPT1A:-0.073,PPARA:-0.07,AKT2:0.059
GO:0006940	regulation of smooth muscle contraction	12	Down	5.73542e-05	0.0043941	PROK2:-0.6,DOCK5:-0.38,RGS2:-0.36,PTGS2:-0.34,ABAT:-0.25,P2RX1:-0.23,PTAFR:-0.22,DAPK3:-0.11,SRF:0.00085,ADRB2:0.022,SOD1:0.14,ADA:0.15
GO:0018149	peptide cross-linking	11	Down	5.83266e-05	0.0044499	TGM3:-0.86,PI3:-0.83,THBS1:-0.32,F13A1:-0.31,ABCA7:-0.11,KRT1:-0.084,CSTA:-0.083,EPB42:-0.0048,KRT10:0.13,SPOCK2:0.16,ANXA1:0.22
GO:0032637	interleukin-8 production	49	Down	6.14231e-05	0.00466662	BPI:-0.4,IL1B:-0.4,C5AR2:-0.37,HSPA1A:-0.36,TLR5:-0.36,CHI3L1:-0.34,F2RL1:-0.31,BCL3:-0.31,TLR8:-0.28,TLR6:-0.28,TLR1:-0.27,HYAL2:-0.25,CD58:-0.25,LILRA2:-0.24,CD14:-0.23,HSPA1B:-0.21,FFAR2:-0.21,TLR9:-0.19,FADD:-0.18,TLR2:-0.18,TLR4:-0.17,TIRAP:-0.15,DDIT3:-0.14,TNF:-0.13,KLF4:-0.099,NOD2:-0.075,RAB1A:-0.063,PYCARD:-0.057,RIPK1:-0.049,PRKD2:-0.031,BCL10:-0.0095,FCN1:0.0052,ARRB1:0.01,MAP2K5:0.01…
GO:0050786	RAGE receptor binding	8	Down	7.32647e-05	0.00549757	S100A12:-0.53,S100P:-0.47,FPR1:-0.33,S100A9:-0.32,S100A8:-0.19,HMGB2:-0.053,S100A4:0.048,HMGB1:0.1
GO:0032940	secretion by cell	833	Down	7.37935e-05	0.00551455	ARG1:-0.79,MMP9:-0.76,MGAM:-0.72,ITGA2B:-0.71,PGLYRP1:-0.62,FCAR:-0.6,SLPI:-0.6,TNFRSF9:-0.59,ADM:-0.57,ANXA3:-0.56,ABCA1:-0.56,F5:-0.55,ANPEP:-0.54,FOLR3:-0.54,QPCT:-0.53,CAMP:-0.53,S100A12:-0.53,WLS:-0.52,CR1:-0.51,MCEMP1:-0.5,CLU:-0.5,SLC2A3:-0.49,MME:-0.48,TCN1:-0.48,ITGB3:-0.48,CACNA1E:-0.48,S100P:-0.47,TNFAIP6:-0.47,VNN1:-0.46,CLEC4D:-0.45,IL1R2:-0.44,LIN7A:-0.44,LTF:-0.43,CYSTM1:-0.43,CDA:…
GO:0030335	positive regulation of cell migration	204	Down	7.57507e-05	0.00563771	MMP9:-0.76,ITGA2B:-0.71,IL1R1:-0.58,ANXA3:-0.56,ITGB3:-0.48,TNFAIP6:-0.47,DAPK2:-0.45,FPR2:-0.42,SPARC:-0.41,IGF1R:-0.41,RAPGEF2:-0.4,IL1B:-0.4,C5AR1:-0.39,DOCK5:-0.38,PPBP:-0.38,MOSPD2:-0.37,SELP:-0.35,TNFSF14:-0.35,NOTCH1:-0.34,PTGS2:-0.34,SLC8A1:-0.34,PF4:-0.33,THBS1:-0.32,GAB1:-0.32,F2RL1:-0.31,IRS2:-0.31,SOD2:-0.3,ADAM8:-0.3,MYADM:-0.29,SDCBP:-0.29,SPAG9:-0.29,COL18A1:-0.29,C3AR1:-0.27,CSF1:…
GO:0010883	regulation of lipid storage	25	Down	8.28971e-05	0.00611962	ABCA1:-0.56,ITGB3:-0.48,PLIN5:-0.46,ABCG1:-0.33,ABHD5:-0.31,NFKBIA:-0.23,OSBPL11:-0.21,OSBPL8:-0.18,EHD1:-0.13,TNF:-0.13,NFKB1:-0.13,ZC3H12A:-0.11,PNPLA2:-0.1,SIRT1:-0.087,PPARA:-0.07,FBXW7:-0.061,CD36:-0.033,NR1H2:-0.022,ACACB:-0.0078,FTO:0.011,IKBKE:0.021,SCARB1:0.058,PTPN2:0.058,ALKBH7:0.12,SREBF2:0.12
GO:0010742	macrophage derived foam cell differentiation	17	Down	8.94412e-05	0.00649749	ABCA1:-0.56,ITGB3:-0.48,ABCG1:-0.33,PF4:-0.33,CSF1:-0.26,NFKBIA:-0.23,ABCA5:-0.15,SOAT1:-0.15,EP300:-0.13,NFKB1:-0.13,PPARA:-0.07,MAPK9:-0.056,CD36:-0.033,NR1H2:-0.022,TGFB1:0.025,PRKCH:0.079,STAT1:0.24
GO:0090077	foam cell differentiation	17	Down	8.94412e-05	0.00649749	ABCA1:-0.56,ITGB3:-0.48,ABCG1:-0.33,PF4:-0.33,CSF1:-0.26,NFKBIA:-0.23,ABCA5:-0.15,SOAT1:-0.15,EP300:-0.13,NFKB1:-0.13,PPARA:-0.07,MAPK9:-0.056,CD36:-0.033,NR1H2:-0.022,TGFB1:0.025,PRKCH:0.079,STAT1:0.24
GO:0040017	positive regulation of locomotion	222	Down	9.20384e-05	0.0066072	MMP9:-0.76,ITGA2B:-0.71,IL1R1:-0.58,ANXA3:-0.56,ITGB3:-0.48,TNFAIP6:-0.47,DAPK2:-0.45,FPR2:-0.42,SPARC:-0.41,IGF1R:-0.41,RAPGEF2:-0.4,IL1B:-0.4,C5AR1:-0.39,DOCK5:-0.38,PPBP:-0.38,MOSPD2:-0.37,SELP:-0.35,TNFSF14:-0.35,NOTCH1:-0.34,PTGS2:-0.34,SLC8A1:-0.34,PF4:-0.33,THBS1:-0.32,GAB1:-0.32,F2RL1:-0.31,IRS2:-0.31,SOD2:-0.3,ADAM8:-0.3,MYADM:-0.29,SDCBP:-0.29,SPAG9:-0.29,COL18A1:-0.29,STX3:-0.28,C3AR1:…
GO:0042742	defense response to bacterium	100	Down	9.42678e-05	0.0067407	PGLYRP1:-0.62,SLPI:-0.6,ANXA3:-0.56,CAMP:-0.53,S100A12:-0.53,HIST2H2BE:-0.47,HIST1H2BC:-0.45,CLEC4D:-0.45,LTF:-0.43,BPI:-0.4,C5AR1:-0.39,TREM1:-0.39,PPBP:-0.38,SLC11A1:-0.37,DEFA1B:-0.36,DEFA1:-0.36,TLR5:-0.36,DEFA3:-0.36,SELP:-0.35,S100A9:-0.32,F2RL1:-0.31,BCL3:-0.31,TLR6:-0.28,TLR1:-0.27,IL6R:-0.24,NLRC4:-0.24,PRKCD:-0.21,LYST:-0.21,ADAM17:-0.2,TLR9:-0.19,HIST1H2BK:-0.19,NLRP3:-0.19,S100A8:-0.1…
GO:0030198	extracellular matrix organization	96	Down	9.68646e-05	0.00682802	MMP9:-0.76,ITGA2B:-0.71,ITGB5:-0.52,ITGB3:-0.48,SPARC:-0.41,CRISPLD2:-0.4,NOTCH1:-0.34,THBS1:-0.32,MPZL3:-0.31,BCL3:-0.31,ADAM8:-0.3,ITGAX:-0.29,COL18A1:-0.29,ITGAM:-0.27,TIMP2:-0.26,F11R:-0.25,CSGALNACT1:-0.25,SPINT1:-0.24,ADAM19:-0.24,ATP7A:-0.24,ICAM1:-0.23,CYP1B1:-0.22,ICAM3:-0.22,APP:-0.22,SULF2:-0.21,FURIN:-0.21,TIMP1:-0.2,CFLAR:-0.2,EXOC8:-0.19,FLOT1:-0.18,PECAM1:-0.18,NFKB2:-0.18,GFOD2:-0…
GO:0043062	extracellular structure organization	96	Down	9.68646e-05	0.00682802	MMP9:-0.76,ITGA2B:-0.71,ITGB5:-0.52,ITGB3:-0.48,SPARC:-0.41,CRISPLD2:-0.4,NOTCH1:-0.34,THBS1:-0.32,MPZL3:-0.31,BCL3:-0.31,ADAM8:-0.3,ITGAX:-0.29,COL18A1:-0.29,ITGAM:-0.27,TIMP2:-0.26,F11R:-0.25,CSGALNACT1:-0.25,SPINT1:-0.24,ADAM19:-0.24,ATP7A:-0.24,ICAM1:-0.23,CYP1B1:-0.22,ICAM3:-0.22,APP:-0.22,SULF2:-0.21,FURIN:-0.21,TIMP1:-0.2,CFLAR:-0.2,EXOC8:-0.19,FLOT1:-0.18,PECAM1:-0.18,NFKB2:-0.18,GFOD2:-0…
GO:0000272	polysaccharide catabolic process	18	Down	0.000103018	0.00708841	MGAM:-0.72,PYGL:-0.42,PPP1R3B:-0.35,PPP1R3D:-0.27,PGM1:-0.26,RB1CC1:-0.21,GYG1:-0.17,PYGM:-0.17,PGM2:-0.16,GAA:-0.12,PHKA2:-0.093,PFKM:0.0041,PHKB:0.0069,PHKG2:0.018,PPP1CB:0.025,PYGB:0.042,CALM1:0.094,HMGB1:0.1
GO:0009251	glucan catabolic process	18	Down	0.000103018	0.00708841	MGAM:-0.72,PYGL:-0.42,PPP1R3B:-0.35,PPP1R3D:-0.27,PGM1:-0.26,RB1CC1:-0.21,GYG1:-0.17,PYGM:-0.17,PGM2:-0.16,GAA:-0.12,PHKA2:-0.093,PFKM:0.0041,PHKB:0.0069,PHKG2:0.018,PPP1CB:0.025,PYGB:0.042,CALM1:0.094,HMGB1:0.1
GO:0044247	cellular polysaccharide catabolic process	18	Down	0.000103018	0.00708841	MGAM:-0.72,PYGL:-0.42,PPP1R3B:-0.35,PPP1R3D:-0.27,PGM1:-0.26,RB1CC1:-0.21,GYG1:-0.17,PYGM:-0.17,PGM2:-0.16,GAA:-0.12,PHKA2:-0.093,PFKM:0.0041,PHKB:0.0069,PHKG2:0.018,PPP1CB:0.025,PYGB:0.042,CALM1:0.094,HMGB1:0.1
GO:0045907	positive regulation of vasoconstriction	5	Down	0.000104457	0.00710698	HRH2:-0.43,PTGS2:-0.34,ICAM1:-0.23,PTAFR:-0.22,AKT1:-0.091
GO:0015721	bile acid and bile salt transport	9	Down	0.000106248	0.00720196	AQP9:-0.41,NCOA2:-0.36,ABCC3:-0.33,STARD10:-0.24,NCOA1:-0.22,RXRA:-0.14,CEACAM1:-0.11,SLC10A3:-0.038,SLC9A3R1:0.055
GO:2000147	positive regulation of cell motility	206	Down	0.000116351	0.00785759	MMP9:-0.76,ITGA2B:-0.71,IL1R1:-0.58,ANXA3:-0.56,ITGB3:-0.48,TNFAIP6:-0.47,DAPK2:-0.45,FPR2:-0.42,SPARC:-0.41,IGF1R:-0.41,RAPGEF2:-0.4,IL1B:-0.4,C5AR1:-0.39,DOCK5:-0.38,PPBP:-0.38,MOSPD2:-0.37,SELP:-0.35,TNFSF14:-0.35,NOTCH1:-0.34,PTGS2:-0.34,SLC8A1:-0.34,PF4:-0.33,THBS1:-0.32,GAB1:-0.32,F2RL1:-0.31,IRS2:-0.31,SOD2:-0.3,ADAM8:-0.3,MYADM:-0.29,SDCBP:-0.29,SPAG9:-0.29,COL18A1:-0.29,C3AR1:-0.27,CSF1:…
GO:0032496	response to lipopolysaccharide	182	Down	0.000123393	0.0082115	ARG1:-0.79,ALPL:-0.74,SLPI:-0.6,TNFRSF9:-0.59,ADM:-0.57,ABCA1:-0.56,LTF:-0.43,SPARC:-0.41,LCN2:-0.41,IL1B:-0.4,C5AR1:-0.39,PPBP:-0.38,TNFRSF10C:-0.38,SLC11A1:-0.37,TLR5:-0.36,SELP:-0.35,NOTCH1:-0.34,PTGS2:-0.34,CD55:-0.34,PF4:-0.33,IRAK3:-0.32,FOS:-0.31,CSF2RB:-0.29,TNFRSF8:-0.27,THBD:-0.27,MAPK14:-0.25,JUN:-0.24,TRIB1:-0.24,LILRA2:-0.24,NFKBIA:-0.23,LITAF:-0.23,ICAM1:-0.23,CD14:-0.23,CDK19:-0.23…
GO:0035994	response to muscle stretch	10	Down	0.000129211	0.00844457	SLC8A1:-0.34,FOS:-0.31,SLC9A1:-0.3,MAPK14:-0.25,JUN:-0.24,NFKBIA:-0.23,RAF1:-0.19,NFKB1:-0.13,RELA:0.0051,GPI:0.098
GO:0034774	secretory granule lumen	225	Down	0.000132083	0.00857083	ARG1:-0.79,PGLYRP1:-0.62,SLPI:-0.6,F5:-0.55,FOLR3:-0.54,QPCT:-0.53,CAMP:-0.53,S100A12:-0.53,CLU:-0.5,TCN1:-0.48,S100P:-0.47,LTF:-0.43,CDA:-0.43,PYGL:-0.42,SPARC:-0.41,LCN2:-0.41,LRG1:-0.41,BPI:-0.4,CRISPLD2:-0.4,PPBP:-0.38,DEFA1B:-0.36,DEFA1:-0.36,DEFA3:-0.36,CHI3L1:-0.34,DNAJC3:-0.33,ACTN1:-0.33,PF4:-0.33,PADI2:-0.32,THBS1:-0.32,S100A9:-0.32,F13A1:-0.31,GCA:-0.3,SDCBP:-0.29,SERPINA1:-0.27,HSPA6:…
GO:1903524	positive regulation of blood circulation	16	Down	0.000136612	0.00864923	ADM:-0.57,HRH2:-0.43,RGS2:-0.36,PTGS2:-0.34,F2RL1:-0.31,ICAM1:-0.23,PTAFR:-0.22,KCNQ1:-0.16,TPM1:-0.12,AKT1:-0.091,GSK3A:-0.061,PDE4D:0.00048,ATP2A2:0.063,ATP1A1:0.064,ADA:0.15,GCH1:0.18
GO:0032677	regulation of interleukin-8 production	45	Down	0.000139117	0.00877735	BPI:-0.4,IL1B:-0.4,C5AR2:-0.37,HSPA1A:-0.36,TLR5:-0.36,F2RL1:-0.31,BCL3:-0.31,TLR8:-0.28,TLR6:-0.28,TLR1:-0.27,HYAL2:-0.25,CD58:-0.25,CD14:-0.23,HSPA1B:-0.21,FFAR2:-0.21,TLR9:-0.19,FADD:-0.18,TLR2:-0.18,TLR4:-0.17,TIRAP:-0.15,DDIT3:-0.14,TNF:-0.13,KLF4:-0.099,NOD2:-0.075,PYCARD:-0.057,RIPK1:-0.049,PRKD2:-0.031,BCL10:-0.0095,FCN1:0.0052,ARRB1:0.01,MAP2K5:0.011,DDX58:0.013,MAPKBP1:0.027,TMSB4X:0.03…
GO:0006805	xenobiotic metabolic process	33	Down	0.000141211	0.00887877	SULT1B1:-0.58,ACSL1:-0.53,S100A12:-0.53,AOC2:-0.5,MARC1:-0.49,AOC3:-0.45,NQO2:-0.45,GGT1:-0.28,CES1:-0.23,CYP1B1:-0.22,POR:-0.21,MGST1:-0.19,PTGS1:-0.19,SULT1A1:-0.18,AHRR:-0.1,ARNT:-0.075,MGST2:-0.063,CES2:-0.036,CYB5R3:-0.035,EPHX2:-0.012,GSTM4:0.016,AKR7A2:0.049,GSTO1:0.07,AHR:0.079,GSTP1:0.082,GSTM2:0.084,HSP90AB1:0.11,MGST3:0.12,RORA:0.12,CYB5B:0.16,AIP:0.17,PTGES3:0.2,RORC:0.37
GO:0001533	cornified envelope	9	Down	0.000146999	0.00890493	PI3:-0.83,KAZN:-0.65,DSC2:-0.38,PKP4:-0.16,KRT1:-0.084,CSTA:-0.083,JUP:0.068,KRT10:0.13,ANXA1:0.22
GO:0045408	regulation of interleukin-6 biosynthetic process	10	Down	0.000156531	0.00938879	IL1B:-0.4,NLRP12:-0.36,TLR6:-0.28,TLR1:-0.27,PTAFR:-0.22,TIRAP:-0.15,CEBPB:-0.11,INPP5D:-0.059,TRAF6:-0.045,CARD9:0.025
GO:0071622	regulation of granulocyte chemotaxis	25	Down	0.000159526	0.00953332	DAPK2:-0.45,C5AR1:-0.39,PPBP:-0.38,C5AR2:-0.37,MOSPD2:-0.37,PF4:-0.33,THBS1:-0.32,C3AR1:-0.27,BST1:-0.27,CSF1:-0.26,MAPK14:-0.25,CAMK1D:-0.25,MAPK3:-0.2,MPP1:-0.16,TIRAP:-0.15,RAC1:-0.062,RAC2:-0.021,NCKAP1L:0.046,CMKLR1:0.057,CCR7:0.15,KARS:0.19,SLAMF1:0.19,C1QBP:0.19,CCL5:0.24,CD74:0.32
GO:0090136	epithelial cell-cell adhesion	10	Down	0.000159987	0.00953332	ITGB5:-0.52,NOV:-0.42,KIFC3:-0.37,CYP1B1:-0.22,VCL:-0.19,CTNNA1:-0.13,SERPINB8:-0.09,SRF:0.00085,CDC42:0.0018,JUP:0.068
GO:0009617	response to bacterium	270	Down	0.000165684	0.00984069	ARG1:-0.79,ALPL:-0.74,PGLYRP1:-0.62,SLPI:-0.6,TNFRSF9:-0.59,ADM:-0.57,ANXA3:-0.56,ABCA1:-0.56,CAMP:-0.53,S100A12:-0.53,HIST2H2BE:-0.47,HIST1H2BC:-0.45,CLEC4D:-0.45,LTF:-0.43,SPARC:-0.41,LCN2:-0.41,BPI:-0.4,IL1B:-0.4,C5AR1:-0.39,TREM1:-0.39,PPBP:-0.38,TNFRSF10C:-0.38,SLC11A1:-0.37,NLRP6:-0.37,DEFA1B:-0.36,DEFA1:-0.36,TLR5:-0.36,DEFA3:-0.36,SELP:-0.35,NOTCH1:-0.34,PTGS2:-0.34,CD55:-0.34,PF4:-0.33,I…
GO:0006614	SRP-dependent cotranslational protein targeting to membrane	88	Up	1.12732e-40	2.05555e-36	SRP54:-0.079,SRP19:-0.0071,SEC63:-0.0057,SRP68:0.046,ZFAND2B:0.05,SEC61B:0.095,SRP14:0.13,SEC61A1:0.14,SRP9:0.14,RPS28:0.14,RPS26:0.16,SRP72:0.17,RPL22:0.17,RPL21:0.17,SSR3:0.17,UBA52:0.17,RPS15:0.19,RPL37:0.19,RPS4X:0.21,RPL41:0.22,RPS25:0.23,RPL14:0.24,RPL36:0.24,RPL32:0.25,RPS19:0.25,RPL38:0.25,RPL28:0.26,RPS27A:0.26,RPS13:0.26,RPLP2:0.27,RPL37A:0.27,RPL7A:0.27,RPS21:0.28,RPL19:0.28,RPS9:0.28,…
GO:0006613	cotranslational protein targeting to membrane	93	Up	1.21855e-39	1.11095e-35	SRP54:-0.079,SRP19:-0.0071,SEC63:-0.0057,SRP68:0.046,ZFAND2B:0.05,SEC61B:0.095,SSR1:0.1,SEC62:0.1,ARL6IP1:0.11,SRP14:0.13,SEC61A1:0.14,SRP9:0.14,RPS28:0.14,RPS26:0.16,SRP72:0.17,RPL22:0.17,RPL21:0.17,SSR3:0.17,UBA52:0.17,TRAM1:0.18,RPS15:0.19,SSR2:0.19,RPL37:0.19,RPS4X:0.21,RPL41:0.22,RPS25:0.23,RPL14:0.24,RPL36:0.24,RPL32:0.25,RPS19:0.25,RPL38:0.25,RPL28:0.26,RPS27A:0.26,RPS13:0.26,RPLP2:0.27,RP…
GO:0022626	cytosolic ribosome	95	Up	2.40145e-37	1.4596e-33	COA1:-0.13,DDX3X:-0.11,RPL7L1:-0.037,SURF6:-0.017,FXR2:-0.013,ZNF622:-0.011,NAA10:0.0058,GEMIN5:0.033,EIF4G1:0.033,HBA2:0.059,MCTS1:0.065,EIF2AK4:0.1,EIF2A:0.11,MRPL4:0.14,RPS28:0.14,MRPS18A:0.15,EIF2D:0.15,RPS26:0.16,RPL22:0.17,RPL21:0.17,RPS15:0.19,RPL37:0.19,RPS4X:0.21,RPL41:0.22,RPL36AL:0.23,RPS25:0.23,RPL14:0.24,RPL36:0.24,RPL32:0.25,RPS19:0.25,RPL38:0.25,RPL28:0.26,RPS27A:0.26,RPS13:0.26,RP…
GO:0045047	protein targeting to ER	97	Up	1.66169e-36	7.57481e-33	SRP54:-0.079,CHMP4B:-0.046,PMM2:-0.038,SRP19:-0.0071,SPCS2:-0.0065,SEC63:-0.0057,PMM1:0.028,SRP68:0.046,ZFAND2B:0.05,CHMP4A:0.076,SEC61G:0.084,SPCS3:0.092,SEC61B:0.095,SPCS1:0.099,SEC62:0.1,SRP14:0.13,SEC61A1:0.14,SRP9:0.14,RPS28:0.14,RPS26:0.16,SRP72:0.17,RPL22:0.17,RPL21:0.17,SSR3:0.17,UBA52:0.17,RPS15:0.19,RPL37:0.19,RPS4X:0.21,RPL41:0.22,RPS25:0.23,RPL14:0.24,RPL36:0.24,RPL32:0.25,RPS19:0.25,…
GO:0072599	establishment of protein localization to endoplasmic reticulum	100	Up	1.05966e-34	3.86437e-31	SRP54:-0.079,RAB3GAP2:-0.056,CHMP4B:-0.046,RAB3GAP1:-0.043,PMM2:-0.038,SRP19:-0.0071,SPCS2:-0.0065,SEC63:-0.0057,RAB10:0.0065,PMM1:0.028,SRP68:0.046,ZFAND2B:0.05,CHMP4A:0.076,SEC61G:0.084,SPCS3:0.092,SEC61B:0.095,SPCS1:0.099,SEC62:0.1,SRP14:0.13,SEC61A1:0.14,SRP9:0.14,RPS28:0.14,RPS26:0.16,SRP72:0.17,RPL22:0.17,RPL21:0.17,SSR3:0.17,UBA52:0.17,RPS15:0.19,RPL37:0.19,RPS4X:0.21,RPL41:0.22,RPS25:0.23…
GO:0003735	structural constituent of ribosome	141	Up	2.11792e-32	6.43635e-29	COA1:-0.13,MRPL28:-0.12,RPL7L1:-0.037,MRPL55:-0.02,MRPL18:0.0095,MRPS6:0.01,MRPS14:0.026,NDUFA7:0.034,MRPL21:0.045,MRPL20:0.056,MRPS30:0.056,MRPL19:0.058,MRPL12:0.07,MRPL41:0.071,MRPS11:0.076,MRPS2:0.078,DAP3:0.083,MRPS5:0.088,MRPS35:0.092,MRPS9:0.092,MRPL2:0.093,MRPL43:0.094,MRPL57:0.097,MRPS16:0.1,MRPL51:0.11,MRPL27:0.11,MRPL34:0.11,MRPL33:0.11,MRPL49:0.11,MRPL23:0.12,MRPL16:0.12,MRPL24:0.12,MR…
GO:0044391	ribosomal subunit	163	Up	2.67402e-29	6.96545e-26	COA1:-0.13,MRPL28:-0.12,DDX3X:-0.11,C12orf65:-0.086,RPL7L1:-0.037,MRPL55:-0.02,SURF6:-0.017,FXR2:-0.013,ZNF622:-0.011,MRPL54:0.0052,MRPL18:0.0095,MRPS6:0.01,MPV17L2:0.01,MRPL44:0.014,MRPS14:0.026,GEMIN5:0.033,EIF4G1:0.033,MRPS10:0.036,MRPL21:0.045,NSUN4:0.052,MRPL20:0.056,MRPL19:0.058,HBA2:0.059,MCTS1:0.065,MRPL53:0.066,MRPL12:0.07,MRPL41:0.071,MRPS11:0.076,MRPS2:0.078,DAP3:0.083,MRPL48:0.084,MRP…
GO:0022625	cytosolic large ribosomal subunit	54	Up	4.27819e-29	9.75106e-26	COA1:-0.13,RPL7L1:-0.037,SURF6:-0.017,FXR2:-0.013,ZNF622:-0.011,GEMIN5:0.033,RPL22:0.17,RPL21:0.17,RPL37:0.19,RPL41:0.22,RPL36AL:0.23,RPL14:0.24,RPL36:0.24,RPL32:0.25,RPL38:0.25,RPL28:0.26,RPLP2:0.27,RPL37A:0.27,RPL7A:0.27,RSL24D1:0.28,RPL19:0.28,RPL18:0.28,RPL29:0.29,RPL10:0.29,RPL12:0.29,RPL24:0.29,RPL18A:0.29,RPL35A:0.3,RPL8:0.3,RPL4:0.31,RPL27A:0.31,RPL10A:0.31,RPL3:0.31,RPL13:0.33,RPL23A:0.3…
GO:0070972	protein localization to endoplasmic reticulum	116	Up	3.18163e-28	6.44598e-25	PPP1R15A:-0.21,VAPA:-0.16,OS9:-0.084,SRP54:-0.079,BCAP31:-0.067,RAB3GAP2:-0.056,HSPA5:-0.05,CHMP4B:-0.046,RAB3GAP1:-0.043,PMM2:-0.038,RTN4:-0.02,GBF1:-0.01,SRP19:-0.0071,SPCS2:-0.0065,SEC63:-0.0057,RAB10:0.0065,PMM1:0.028,GPAA1:0.033,BCAP29:0.042,KDELR1:0.043,SRP68:0.046,ZFAND2B:0.05,DDRGK1:0.058,PEX16:0.069,CHMP4A:0.076,SEC61G:0.084,SPCS3:0.092,SEC61B:0.095,SPCS1:0.099,UBAC2:0.1,SEC62:0.1,PDIA3:…
GO:0000184	nuclear-transcribed mRNA catabolic process, nonsense-mediated decay	114	Up	4.3027e-27	7.84555e-24	DHX34:-0.26,DCP2:-0.17,UPF1:-0.13,CTIF:-0.1,CASC3:-0.089,PNRC1:-0.076,SMG8:-0.052,DCP1B:-0.052,SKIV2L:-0.05,UPF2:-0.032,EIF4A3:-0.025,SECISBP2:-0.02,DCP1A:-0.02,SMG7:-0.018,SMG1:-0.015,ETF1:-0.0077,PARN:0.001,NBAS:0.0049,SMG5:0.014,MAGOH:0.015,PPP2CA:0.023,SMG6:0.025,PPP2R2A:0.027,PPP2R1A:0.032,EIF4G1:0.033,UPF3B:0.047,RBM8A:0.053,PNRC2:0.061,GSPT1:0.065,EXOSC10:0.074,RNPS1:0.085,SMG9:0.093,NCBP1…
GO:0042613	MHC class II protein complex	14	Up	1.04741e-25	1.73622e-22	HLA-DQB1:0.32,CD74:0.32,HLA-DQB2:0.39,HLA-DRB5:0.41,HLA-DOA:0.41,HLA-DMB:0.42,HLA-DRB1:0.42,HLA-DQA1:0.43,HLA-DOB:0.47,HLA-DMA:0.48,HLA-DQA2:0.5,HLA-DRA:0.51,HLA-DPA1:0.56,HLA-DPB1:0.56
GO:0005840	ribosome	200	Up	1.41009e-24	2.14263e-21	EIF2AK2:-0.16,COA1:-0.13,SNCA:-0.12,MRPL28:-0.12,DDX3X:-0.11,AURKAIP1:-0.09,C12orf65:-0.086,MTG2:-0.085,RRBP1:-0.07,FMR1:-0.039,RPL7L1:-0.037,NUFIP2:-0.035,MRPL55:-0.02,DENR:-0.018,SURF6:-0.017,FXR2:-0.013,PNPT1:-0.012,ZNF622:-0.011,LARP4B:-0.0099,MRPL54:0.0052,NAA10:0.0058,MRPL18:0.0095,MRPS6:0.01,MPV17L2:0.01,MRPL44:0.014,MRPS14:0.026,GEMIN5:0.033,EIF4G1:0.033,NDUFA7:0.034,MRPS10:0.036,HSPA14:0…
GO:0015934	large ribosomal subunit	103	Up	8.12396e-23	1.13948e-19	COA1:-0.13,MRPL28:-0.12,C12orf65:-0.086,RPL7L1:-0.037,MRPL55:-0.02,SURF6:-0.017,FXR2:-0.013,ZNF622:-0.011,MRPL54:0.0052,MRPL18:0.0095,MPV17L2:0.01,MRPL44:0.014,GEMIN5:0.033,MRPL21:0.045,NSUN4:0.052,MRPL20:0.056,MRPL19:0.058,MRPL53:0.066,MRPL12:0.07,MRPL41:0.071,MRPL48:0.084,MRPL2:0.093,MRPL43:0.094,MRPL51:0.11,MRPL27:0.11,MRPL34:0.11,MRPL33:0.11,MRPL49:0.11,MRPL23:0.12,MRPL16:0.12,MRPL24:0.12,MRP…
GO:0006612	protein targeting to membrane	137	Up	8.75983e-23	1.14091e-19	CDK5R1:-0.32,SDCBP:-0.29,ITGAM:-0.27,NCF1:-0.21,PEX5:-0.12,PAK1:-0.11,CHP1:-0.094,RAB3IP:-0.093,SRP54:-0.079,MIEF2:-0.066,C2CD5:-0.06,RABGEF1:-0.052,ERBB2:-0.049,CHMP4B:-0.046,RAB8B:-0.044,ATG4D:-0.038,GDI1:-0.032,PRKCI:-0.029,INPP5K:-0.019,GOLGA7:-0.018,SRP19:-0.0071,ATG4B:-0.0057,SEC63:-0.0057,TAOK2:0.0045,DMTN:0.031,ATG3:0.04,EXOC4:0.041,ICMT:0.045,PEX19:0.046,SRP68:0.046,ZFAND2B:0.05,ATG4A:0.…
GO:0022627	cytosolic small ribosomal subunit	38	Up	4.24549e-21	5.16082e-18	DDX3X:-0.11,EIF4G1:0.033,HBA2:0.059,MCTS1:0.065,EIF2A:0.11,RPS28:0.14,MRPS18A:0.15,EIF2D:0.15,RPS26:0.16,RPS15:0.19,RPS4X:0.21,RPS25:0.23,RPS19:0.25,RPS27A:0.26,RPS13:0.26,HBA1:0.27,RPS21:0.28,RPS9:0.28,RPS11:0.29,RPS12:0.29,RPS2:0.29,RPS29:0.3,RPS14:0.32,RPS6:0.32,RPS8:0.32,RPS5:0.32,RPS3:0.33,RPS16:0.34,RPS10:0.35,RPS23:0.36,RPS15A:0.37,RPS24:0.38,RPS7:0.38,RPS20:0.39,RPS18:0.41,RPSA:0.42,RPS3A…
GO:0006413	translational initiation	172	Up	1.98879e-20	2.26648e-17	DNAJC3:-0.33,PPP1R15A:-0.21,AGO2:-0.2,RARA:-0.19,EIF2AK2:-0.16,YTHDF3:-0.15,PPP1R15B:-0.14,RXRA:-0.14,TNF:-0.13,DDX3X:-0.11,EIF1B:-0.1,CTIF:-0.1,MTFMT:-0.093,CDC123:-0.084,TPR:-0.078,NCK2:-0.077,EIF4E3:-0.077,EIF4EBP3:-0.061,GLE1:-0.056,EIF1AD:-0.044,FMR1:-0.039,POLR2D:-0.033,HABP4:-0.028,EIF4E:-0.028,MTIF2:-0.024,PAIP2:-0.021,EIF4G3:-0.02,DENR:-0.018,PAIP1:-0.016,RPS6KB1:-0.016,YTHDF2:-0.0067,EI…
GO:0015935	small ribosomal subunit	62	Up	2.92297e-19	3.13515e-16	DDX3X:-0.11,MRPS6:0.01,MRPS14:0.026,EIF4G1:0.033,MRPS10:0.036,HBA2:0.059,MCTS1:0.065,MRPS11:0.076,MRPS2:0.078,DAP3:0.083,MRPS5:0.088,MRPS35:0.092,MRPS9:0.092,MRPS16:0.1,EIF2A:0.11,MRPS15:0.12,MRPS31:0.12,MRPL42:0.12,MRPS7:0.13,MRPS18B:0.14,RPS28:0.14,MRPS18A:0.15,EIF2D:0.15,RPS26:0.16,MRPS12:0.16,MRPS27:0.17,MRPS33:0.17,MRPS22:0.19,RPS15:0.19,MRPS21:0.19,MRPS24:0.2,RPS4X:0.21,RPS25:0.23,MRPS28:0.…
GO:0006364	rRNA processing	223	Up	3.71051e-18	3.75875e-15	CHD7:-0.2,XRN2:-0.15,RNASEL:-0.15,NOP10:-0.13,CSNK1D:-0.11,ISG20L2:-0.089,SIRT1:-0.087,RPP14:-0.043,NSUN5:-0.038,RPL7L1:-0.037,C1D:-0.032,WDR37:-0.028,UTP14C:-0.027,EIF4A3:-0.025,RRP8:-0.023,DIS3L2:-0.022,NOL9:-0.015,RIOK3:-0.014,WDR55:-0.0094,METTL16:-0.0073,WDR3:-0.0052,PWP2:0.00091,FTSJ3:0.0044,DKC1:0.0077,NOC4L:0.0084,TFB1M:0.014,DIMT1:0.015,TBL3:0.015,FCF1:0.018,ERI1:0.02,KRR1:0.022,CSNK1E:0…
GO:0019083	viral transcription	167	Up	2.22255e-17	2.13295e-14	JUN:-0.24,NUP153:-0.19,TRIM8:-0.19,NUP50:-0.17,NUP98:-0.15,MON1B:-0.15,POM121C:-0.15,NUP214:-0.15,POLR2J:-0.14,CTDP1:-0.13,EP300:-0.13,RSF1:-0.12,ZFP36:-0.1,GTF2B:-0.094,TPR:-0.078,POLR2A:-0.078,SP1:-0.068,CCNT1:-0.064,NUP107:-0.053,REST:-0.053,POM121:-0.052,POLR2C:-0.041,CHD1:-0.035,POLR2D:-0.033,TRIM11:-0.031,INPP5K:-0.019,SUPT4H1:-0.017,RAE1:-0.015,TRIM62:-0.012,RANBP2:-0.01,POLR2B:-0.0094,NUP…
GO:0019080	viral gene expression	181	Up	4.86218e-17	4.43285e-14	JUN:-0.24,FURIN:-0.21,NUP153:-0.19,TRIM8:-0.19,NUP50:-0.17,NUP98:-0.15,MON1B:-0.15,POM121C:-0.15,NUP214:-0.15,POLR2J:-0.14,CTDP1:-0.13,EP300:-0.13,RSF1:-0.12,ZFP36:-0.1,GTF2B:-0.094,TPR:-0.078,POLR2A:-0.078,SP1:-0.068,CCNT1:-0.064,NUP107:-0.053,REST:-0.053,POM121:-0.052,POLR2C:-0.041,CHD1:-0.035,POLR2D:-0.033,TRIM11:-0.031,INPP5K:-0.019,DENR:-0.018,SUPT4H1:-0.017,RAE1:-0.015,TRIM62:-0.012,RANBP2:…
GO:0042254	ribosome biogenesis	276	Up	1.49367e-16	1.29693e-13	CHD7:-0.2,PTEN:-0.16,XRN2:-0.15,RNASEL:-0.15,NOP10:-0.13,CSNK1D:-0.11,DDX3X:-0.11,ISG20L2:-0.089,SIRT1:-0.087,MTG2:-0.085,TSC1:-0.064,HEATR3:-0.064,RPP14:-0.043,NSUN5:-0.038,DDX28:-0.037,RPL7L1:-0.037,C1D:-0.032,WDR37:-0.028,UTP14C:-0.027,EIF4A3:-0.025,GNL3L:-0.024,RRP8:-0.023,DIS3L2:-0.022,AATF:-0.019,SURF6:-0.017,NOL9:-0.015,RIOK3:-0.014,ZNF622:-0.011,WDR55:-0.0094,METTL16:-0.0073,WDR3:-0.0052,…
GO:0032395	MHC class II receptor activity	8	Up	1.83109e-16	1.51764e-13	HLA-DQB1:0.32,HLA-DQB2:0.39,HLA-DOA:0.41,HLA-DQA1:0.43,HLA-DOB:0.47,HLA-DQA2:0.5,HLA-DRA:0.51,HLA-DPA1:0.56
GO:0016072	rRNA metabolic process	249	Up	2.0799e-16	1.64891e-13	PELO:-0.28,CHD7:-0.2,XRN2:-0.15,RNASEL:-0.15,NOP10:-0.13,DEDD2:-0.12,CSNK1D:-0.11,ISG20L2:-0.089,SIRT1:-0.087,MARS:-0.076,RPP14:-0.043,IPPK:-0.041,NSUN5:-0.038,RPL7L1:-0.037,C1D:-0.032,SIRT7:-0.032,WDR37:-0.028,UTP14C:-0.027,EIF4A3:-0.025,RRP8:-0.023,DIS3L2:-0.022,NOL9:-0.015,RIOK3:-0.014,WDR55:-0.0094,METTL16:-0.0073,WDR3:-0.0052,PWP2:0.00091,H2AFY:0.00098,FTSJ3:0.0044,DKC1:0.0077,NOC4L:0.0084,T…
GO:0042611	MHC protein complex	23	Up	1.38254e-15	1.05039e-12	HLA-G:-0.11,HLA-E:-0.052,HLA-C:-0.044,MR1:0.0025,HLA-B:0.011,HLA-H:0.035,HLA-A:0.047,HLA-F:0.088,B2M:0.12,HLA-DQB1:0.32,CD74:0.32,HLA-DQB2:0.39,HLA-DRB5:0.41,HLA-DOA:0.41,HLA-DMB:0.42,HLA-DRB1:0.42,HLA-DQA1:0.43,HLA-DOB:0.47,HLA-DMA:0.48,HLA-DQA2:0.5,HLA-DRA:0.51,HLA-DPA1:0.56,HLA-DPB1:0.56
GO:0044445	cytosolic part	189	Up	2.81483e-15	2.05302e-12	NLRP6:-0.37,ADCY4:-0.3,NLRC4:-0.24,CASP5:-0.22,APAF1:-0.21,CFLAR:-0.2,RRM2B:-0.2,IKBKG:-0.19,CASP9:-0.19,NLRP3:-0.19,FADD:-0.18,HBE1:-0.16,PSMC1:-0.15,COA1:-0.13,HBG1:-0.12,DDX3X:-0.11,PI4K2A:-0.11,CHUK:-0.084,CARD8:-0.08,CASP8:-0.07,TSC1:-0.064,PYCARD:-0.057,STX12:-0.054,RIPK1:-0.049,PRDX3:-0.04,RIPK3:-0.038,RPL7L1:-0.037,BLOC1S3:-0.036,CYB5R3:-0.035,CASP4:-0.035,BLOC1S4:-0.031,NLRP1:-0.027,UBQL…
GO:0000956	nuclear-transcribed mRNA catabolic process	189	Up	8.03862e-15	5.63755e-12	PELO:-0.28,DHX34:-0.26,AGO2:-0.2,PAN3:-0.2,RC3H1:-0.19,TNRC6B:-0.17,ZFP36L1:-0.17,DCP2:-0.17,UPF1:-0.13,CNOT3:-0.12,TOB1:-0.11,CNOT6:-0.11,ZC3H12A:-0.11,ZCCHC11:-0.1,ZFP36:-0.1,CTIF:-0.1,ZCCHC6:-0.099,AGO1:-0.096,CASC3:-0.089,PRPF18:-0.088,CNOT4:-0.084,PATL1:-0.084,PNRC1:-0.076,SAMD4B:-0.063,BTG2:-0.059,SMG8:-0.052,DCP1B:-0.052,SKIV2L:-0.05,ATM:-0.035,POLR2D:-0.033,UPF2:-0.032,EIF4E:-0.028,EIF4A3…
GO:0002181	cytoplasmic translation	53	Up	1.15226e-13	7.78161e-11	CPEB4:-0.29,FMR1:-0.039,RPL7L1:-0.037,DENR:-0.018,YBX3:-0.017,DPH3:-0.0069,YTHDF2:-0.0067,FTSJ1:-0.0063,EIF3A:-0.0041,EIF4G1:0.033,RBM4:0.049,DHX9:0.057,GSPT1:0.065,MCTS1:0.065,NCK1:0.067,EIF4H:0.074,EIF5:0.084,EIF4EBP1:0.091,UNK:0.092,METTL3:0.1,DPH2:0.1,DPH7:0.11,EIF2D:0.15,RPL22:0.17,ZNF385A:0.17,DPH5:0.19,EIF3M:0.2,EIF3D:0.2,DPH1:0.2,RWDD1:0.21,EEF2:0.23,RPL36:0.24,EIF4B:0.25,RPLP2:0.27,RPL29…
GO:0090150	establishment of protein localization to membrane	219	Up	3.56828e-13	2.32372e-10	CDK5R1:-0.32,SDCBP:-0.29,STX3:-0.28,ITGAM:-0.27,KIF13A:-0.25,NCF1:-0.21,TP53BP2:-0.19,CLIP1:-0.16,RAB31:-0.14,GOLPH3L:-0.14,BCL2L11:-0.14,BID:-0.14,PEX5:-0.12,ACSL3:-0.12,RILPL2:-0.11,PAK1:-0.11,TFDP1:-0.099,CHP1:-0.094,RAB3IP:-0.093,MOAP1:-0.083,PPP3R1:-0.081,MAPK8:-0.079,SRP54:-0.079,GRIPAP1:-0.071,CASP8:-0.07,RAB11A:-0.069,GOLGA4:-0.067,GOLPH3:-0.067,MIEF2:-0.066,C2CD5:-0.06,RAB3GAP2:-0.056,YW…
GO:0034470	ncRNA processing	323	Up	3.77533e-13	2.37377e-10	TSEN34:-0.24,DICER1:-0.24,USB1:-0.21,CHD7:-0.2,AGO2:-0.2,AGO4:-0.19,XRN2:-0.15,RNASEL:-0.15,POP7:-0.13,NOP10:-0.13,ADAT1:-0.12,CSNK1D:-0.11,ZCCHC11:-0.1,AGO1:-0.096,MTFMT:-0.093,CLP1:-0.092,ISG20L2:-0.089,SIRT1:-0.087,DUS2:-0.081,INTS8:-0.08,TYW1:-0.071,INTS6:-0.065,SMAD2:-0.049,INTS3:-0.047,RPP14:-0.043,NSUN6:-0.042,NSUN5:-0.038,RPL7L1:-0.037,C1D:-0.032,WDR37:-0.028,UTP14C:-0.027,ADAR:-0.026,EIF…
GO:0023026	MHC class II protein complex binding	15	Up	4.53382e-13	2.75566e-10	ANXA11:-0.12,PKM:-0.012,YWHAE:0.052,HSP90AB1:0.11,CD81:0.22,HSP90AA1:0.27,HSPA8:0.3,CD74:0.32,HLA-DOA:0.41,HLA-DMB:0.42,HLA-DRB1:0.42,HLA-DOB:0.47,HLA-DMA:0.48,HLA-DRA:0.51,MS4A1:0.6
GO:0023023	MHC protein complex binding	17	Up	2.07374e-12	1.21976e-09	ANXA11:-0.12,FAM49B:-0.043,PKM:-0.012,YWHAE:0.052,HSP90AB1:0.11,CD81:0.22,KLRD1:0.23,HSP90AA1:0.27,HSPA8:0.3,CD74:0.32,HLA-DOA:0.41,HLA-DMB:0.42,HLA-DRB1:0.42,HLA-DOB:0.47,HLA-DMA:0.48,HLA-DRA:0.51,MS4A1:0.6
GO:0022613	ribonucleoprotein complex biogenesis	396	Up	9.00567e-12	4.97604e-09	SRPK1:-0.33,C9orf72:-0.24,DICER1:-0.24,CHD7:-0.2,AGO2:-0.2,PAN3:-0.2,AGO4:-0.19,SRPK2:-0.19,RC3H1:-0.19,PTEN:-0.16,XRN2:-0.15,RNASEL:-0.15,NOP10:-0.13,ATXN2:-0.12,CSNK1D:-0.11,DDX3X:-0.11,CNOT6:-0.11,CRNKL1:-0.1,AGO1:-0.096,CLP1:-0.092,PRMT5:-0.089,ISG20L2:-0.089,PRPF18:-0.088,SIRT1:-0.087,MTG2:-0.085,USP4:-0.084,PATL1:-0.084,CDC73:-0.077,SF3A1:-0.068,TSC1:-0.064,HEATR3:-0.064,DDX20:-0.063,FAM103…
GO:0042255	ribosome assembly	49	Up	1.84916e-11	9.91695e-09	DDX3X:-0.11,DDX28:-0.037,PWP2:0.00091,MPV17L2:0.01,BMS1:0.033,NSUN4:0.052,MRPL20:0.056,TSR1:0.056,SBDS:0.06,EIF6:0.061,MDN1:0.064,PPAN:0.075,MRPS11:0.076,ABT1:0.08,NOP2:0.082,MRTO4:0.089,FASTKD2:0.1,BRIX1:0.1,EIF2A:0.11,RRP7A:0.11,DHX30:0.13,RPF1:0.13,ERAL1:0.13,MRPS7:0.13,RPF2:0.14,RPS28:0.14,NIP7:0.15,NLE1:0.15,RRS1:0.16,RPS15:0.19,C1QBP:0.19,MRPL11:0.21,RPS19:0.25,RPL38:0.25,NPM1:0.28,RSL24D1:…
GO:0042273	ribosomal large subunit biogenesis	58	Up	6.10544e-11	3.00883e-08	HEATR3:-0.064,DDX28:-0.037,RPL7L1:-0.037,WDR37:-0.028,SURF6:-0.017,NOL9:-0.015,ZNF622:-0.011,WDR55:-0.0094,FTSJ3:0.0044,MALSU1:0.031,MRPL20:0.056,EIF6:0.061,PES1:0.062,MDN1:0.064,PPAN:0.075,EBNA1BP2:0.075,SDAD1:0.076,AAMP:0.08,NOP2:0.082,LAS1L:0.086,MRTO4:0.089,NOP16:0.096,FASTKD2:0.1,BRIX1:0.1,NOC2L:0.12,DHX30:0.13,RPF1:0.13,PAK1IP1:0.14,RPF2:0.14,NIP7:0.15,WDR12:0.15,WDR74:0.15,NLE1:0.15,RRS1:0…
GO:0019843	rRNA binding	51	Up	1.61966e-10	7.38323e-08	TST:-0.27,RNASEL:-0.15,FASTKD5:-0.1,DDX28:-0.037,MDM2:-0.026,MRPL18:0.0095,MRPS6:0.01,NOL12:0.016,ERI1:0.02,UTP23:0.031,NSUN4:0.052,MRPL20:0.056,SBDS:0.06,PPAN:0.075,MRPS11:0.076,DIEXF:0.077,FASTKD2:0.1,EMG1:0.11,MRPL16:0.12,RPF1:0.13,ERAL1:0.13,MRPS7:0.13,RPF2:0.14,PTCD3:0.14,CIRBP:0.15,DDX21:0.16,RRS1:0.16,MRPS27:0.17,KDM2B:0.18,RPL37:0.19,IMP4:0.19,RPS4X:0.21,MRPL11:0.21,EEF2:0.23,GTF3A:0.26,R…
GO:0034660	ncRNA metabolic process	444	Up	2.39849e-10	1.04129e-07	PELO:-0.28,ELL:-0.28,TSEN34:-0.24,DICER1:-0.24,USB1:-0.21,NABP1:-0.21,CHD7:-0.2,AGO2:-0.2,AGO4:-0.19,XRN2:-0.15,RNASEL:-0.15,POLR2J:-0.14,POP7:-0.13,NOP10:-0.13,NFKB1:-0.13,DEDD2:-0.12,ADAT1:-0.12,CARS:-0.12,CSNK1D:-0.11,ZC3H12A:-0.11,ZCCHC11:-0.1,AGO1:-0.096,GTF2B:-0.094,MTFMT:-0.093,CLP1:-0.092,ISG20L2:-0.089,ZNF143:-0.089,CDK7:-0.088,SIRT1:-0.087,DUS2:-0.081,INTS8:-0.08,POLR2A:-0.078,MARS:-0.0…
GO:0006402	mRNA catabolic process	297	Up	2.05355e-09	7.64173e-07	SLC11A1:-0.37,HSPA1A:-0.36,PELO:-0.28,DHX34:-0.26,MAPK14:-0.25,ERN1:-0.24,HSPA1B:-0.21,PRKCD:-0.21,AGO2:-0.2,PAN3:-0.2,AGO4:-0.19,RC3H1:-0.19,TNRC6B:-0.17,ZFP36L1:-0.17,DCP2:-0.17,QKI:-0.15,YTHDF3:-0.15,TIRAP:-0.15,PSMC1:-0.15,RNASEL:-0.15,NUP214:-0.15,UPF1:-0.13,CNOT3:-0.12,TOB1:-0.11,CNOT6:-0.11,IGF2BP2:-0.11,ZC3H12A:-0.11,ZCCHC11:-0.1,ZFP36:-0.1,CTIF:-0.1,ZCCHC6:-0.099,ANP32A:-0.098,AGO1:-0.09…
GO:0002396	MHC protein complex assembly	5	Up	2.67624e-09	9.75972e-07	CALR:0.19,HLA-DMB:0.42,HLA-DRB1:0.42,HLA-DMA:0.48,HLA-DRA:0.51
GO:0006401	RNA catabolic process	318	Up	3.69689e-09	1.29633e-06	SLC11A1:-0.37,HSPA1A:-0.36,PELO:-0.28,DHX34:-0.26,MAPK14:-0.25,ERN1:-0.24,HSPA1B:-0.21,PRKCD:-0.21,AGO2:-0.2,PAN3:-0.2,AGO4:-0.19,RC3H1:-0.19,RNASE2:-0.19,TNRC6B:-0.17,ZFP36L1:-0.17,DCP2:-0.17,QKI:-0.15,YTHDF3:-0.15,XRN2:-0.15,TIRAP:-0.15,PSMC1:-0.15,RNASEL:-0.15,NUP214:-0.15,UPF1:-0.13,DEDD2:-0.12,CNOT3:-0.12,TOB1:-0.11,CNOT6:-0.11,IGF2BP2:-0.11,ZC3H12A:-0.11,ZCCHC11:-0.1,ZFP36:-0.1,CTIF:-0.1,ZC…
GO:1990904	ribonucleoprotein complex	663	Up	7.37395e-09	2.48994e-06	CKAP4:-0.42,HSPA1A:-0.36,CPEB4:-0.29,NFKBIZ:-0.26,LRRK2:-0.25,DHX40:-0.24,C9orf72:-0.24,DICER1:-0.24,HSPA1B:-0.21,AGO2:-0.2,PAN3:-0.2,AGO4:-0.19,TUBA1A:-0.19,RC3H1:-0.19,ARNTL:-0.19,TNRC6B:-0.17,ZFP36L1:-0.17,DCP2:-0.17,EIF2AK2:-0.16,NUP98:-0.15,DHX8:-0.15,ACTN4:-0.15,RNPC3:-0.14,POLI:-0.14,ZMAT5:-0.14,LSM14B:-0.14,NRDE2:-0.13,ARFGEF1:-0.13,POP7:-0.13,NOP10:-0.13,COA1:-0.13,UPF1:-0.13,CWC22:-0.13…
GO:0030529	intracellular ribonucleoprotein complex	660	Up	8.04648e-09	2.66763e-06	CKAP4:-0.42,HSPA1A:-0.36,CPEB4:-0.29,NFKBIZ:-0.26,LRRK2:-0.25,DHX40:-0.24,C9orf72:-0.24,DICER1:-0.24,HSPA1B:-0.21,AGO2:-0.2,PAN3:-0.2,AGO4:-0.19,TUBA1A:-0.19,RC3H1:-0.19,ARNTL:-0.19,TNRC6B:-0.17,ZFP36L1:-0.17,DCP2:-0.17,EIF2AK2:-0.16,NUP98:-0.15,DHX8:-0.15,ACTN4:-0.15,RNPC3:-0.14,POLI:-0.14,ZMAT5:-0.14,LSM14B:-0.14,NRDE2:-0.13,ARFGEF1:-0.13,POP7:-0.13,NOP10:-0.13,COA1:-0.13,UPF1:-0.13,CWC22:-0.13…
GO:0000027	ribosomal large subunit assembly	24	Up	1.18977e-08	3.7404e-06	DDX28:-0.037,MRPL20:0.056,MDN1:0.064,PPAN:0.075,NOP2:0.082,MRTO4:0.089,FASTKD2:0.1,BRIX1:0.1,DHX30:0.13,RPF1:0.13,RPF2:0.14,NLE1:0.15,RRS1:0.16,MRPL11:0.21,RPL38:0.25,RSL24D1:0.28,RPL10:0.29,RPL12:0.29,RPL24:0.29,RPL3:0.31,RPL23A:0.33,RPL11:0.37,RPL5:0.37,RPL6:0.38
GO:0006414	translational elongation	105	Up	1.23574e-08	3.78198e-06	ABTB1:-0.24,MRPL28:-0.12,AURKAIP1:-0.09,C12orf65:-0.086,SECISBP2L:-0.056,EIF4A3:-0.025,SECISBP2:-0.02,MRPL55:-0.02,DPH3:-0.0069,HBS1L:-0.0066,GFM1:-0.005,ALKBH1:0.00055,MRPL54:0.0052,MRPL18:0.0095,MRPS6:0.01,MRPL44:0.014,MRPS14:0.026,ZNF598:0.027,MRPS10:0.036,TSFM:0.04,USP16:0.042,MRPL21:0.045,MRPL20:0.056,MRPS30:0.056,MRPL19:0.058,TRNAU1AP:0.06,MRPL53:0.066,MRPL12:0.07,MRPL41:0.071,MRPS11:0.076,…
GO:0006412	translation	531	Up	1.24448e-08	3.78198e-06	FAM129A:-0.39,RGS2:-0.36,DNAJC3:-0.33,THBS1:-0.32,BCL3:-0.31,H3F3A:-0.31,CPEB4:-0.29,GGT1:-0.28,PELO:-0.28,MIR29C:-0.28,FOXO3:-0.25,ABTB1:-0.24,PTAFR:-0.22,MAPK1:-0.22,APP:-0.22,PPP1R15A:-0.21,AGO2:-0.2,MAPK3:-0.2,AGO4:-0.19,NUP153:-0.19,RARA:-0.19,RC3H1:-0.19,PINK1:-0.19,NUP50:-0.17,TNRC6B:-0.17,ZFP36L1:-0.17,MKNK1:-0.16,ENC1:-0.16,EIF2AK2:-0.16,NUP98:-0.15,QKI:-0.15,YTHDF3:-0.15,POM121C:-0.15,N…
GO:0006605	protein targeting	298	Up	1.33585e-08	3.9931e-06	CLU:-0.5,CDK5R1:-0.32,SDCBP:-0.29,ITGAX:-0.29,ITGAM:-0.27,SORL1:-0.26,LRRK2:-0.25,ZFYVE16:-0.23,RAB27A:-0.22,LAMP2:-0.21,NCF1:-0.21,MFN2:-0.2,MTX1:-0.2,PAN3:-0.2,PINK1:-0.19,RNASE2:-0.19,KATNB1:-0.17,CYB5R1:-0.16,BICD2:-0.15,VTI1A:-0.14,HOMER3:-0.14,BID:-0.14,PEX5:-0.12,NCOA4:-0.12,RAB7A:-0.11,SH3GLB1:-0.11,PAK1:-0.11,LEPROT:-0.11,SMURF1:-0.11,PIK3R4:-0.097,CHP1:-0.094,RAB3IP:-0.093,BAG4:-0.087,T…
GO:0043043	peptide biosynthetic process	543	Up	1.46197e-08	4.23136e-06	FAM129A:-0.39,RGS2:-0.36,DNAJC3:-0.33,THBS1:-0.32,BCL3:-0.31,H3F3A:-0.31,CPEB4:-0.29,GGT1:-0.28,PELO:-0.28,MIR29C:-0.28,FOXO3:-0.25,ABTB1:-0.24,PTAFR:-0.22,MAPK1:-0.22,APP:-0.22,PPP1R15A:-0.21,FURIN:-0.21,AGO2:-0.2,MAPK3:-0.2,AGO4:-0.19,NUP153:-0.19,RARA:-0.19,RC3H1:-0.19,PINK1:-0.19,NUP50:-0.17,TNRC6B:-0.17,ZFP36L1:-0.17,MKNK1:-0.16,ENC1:-0.16,EIF2AK2:-0.16,NUP98:-0.15,QKI:-0.15,YTHDF3:-0.15,POM…
GO:0042274	ribosomal small subunit biogenesis	60	Up	3.42333e-08	8.96757e-06	UTP14C:-0.027,SURF6:-0.017,RIOK3:-0.014,WDR3:-0.0052,PWP2:0.00091,NOC4L:0.0084,TBL3:0.015,FCF1:0.018,KRR1:0.022,MPHOSPH10:0.023,UTP14A:0.026,LSM6:0.026,UTP23:0.031,BMS1:0.033,RRP36:0.044,UTP6:0.055,TSR1:0.056,NOP14:0.056,TSR2:0.059,PDCD11:0.062,UTP3:0.062,UTP18:0.066,TSR3:0.068,NAT10:0.068,HEATR1:0.075,RIOK1:0.075,MRPS11:0.076,DIEXF:0.077,ABT1:0.08,MRPS9:0.092,NGDN:0.099,LTV1:0.11,NOL11:0.11,EMG1…
GO:0071556	integral component of lumenal side of endoplasmic reticulum membrane	25	Up	6.73322e-08	1.47331e-05	SPPL3:-0.12,HLA-G:-0.11,SPPL2A:-0.096,TAPBP:-0.087,BCAP31:-0.067,HLA-E:-0.052,HLA-C:-0.044,HM13:-0.011,HLA-B:0.011,HLA-H:0.035,HLA-A:0.047,HLA-F:0.088,SPPL2B:0.095,CANX:0.19,CALR:0.19,HLA-DQB1:0.32,CD74:0.32,HLA-DQB2:0.39,HLA-DRB5:0.41,HLA-DRB1:0.42,HLA-DQA1:0.43,HLA-DQA2:0.5,HLA-DRA:0.51,HLA-DPA1:0.56,HLA-DPB1:0.56
GO:0098553	lumenal side of endoplasmic reticulum membrane	25	Up	6.73322e-08	1.47331e-05	SPPL3:-0.12,HLA-G:-0.11,SPPL2A:-0.096,TAPBP:-0.087,BCAP31:-0.067,HLA-E:-0.052,HLA-C:-0.044,HM13:-0.011,HLA-B:0.011,HLA-H:0.035,HLA-A:0.047,HLA-F:0.088,SPPL2B:0.095,CANX:0.19,CALR:0.19,HLA-DQB1:0.32,CD74:0.32,HLA-DQB2:0.39,HLA-DRB5:0.41,HLA-DRB1:0.42,HLA-DQA1:0.43,HLA-DQA2:0.5,HLA-DRA:0.51,HLA-DPA1:0.56,HLA-DPB1:0.56
GO:0070125	mitochondrial translational elongation	79	Up	1.1044e-07	2.28838e-05	MRPL28:-0.12,AURKAIP1:-0.09,MRPL55:-0.02,GFM1:-0.005,MRPL54:0.0052,MRPL18:0.0095,MRPS6:0.01,MRPL44:0.014,MRPS14:0.026,MRPS10:0.036,TSFM:0.04,MRPL21:0.045,MRPL20:0.056,MRPS30:0.056,MRPL19:0.058,MRPL53:0.066,MRPL12:0.07,MRPL41:0.071,MRPS11:0.076,MRPS2:0.078,DAP3:0.083,MRPL48:0.084,MRPS5:0.088,CHCHD1:0.09,MRPS35:0.092,MRPS9:0.092,MRPL2:0.093,MRPL43:0.094,MRPL57:0.097,MRPS16:0.1,MRPL51:0.11,MRPL27:0.…
GO:0000028	ribosomal small subunit assembly	15	Up	1.3795e-07	2.73134e-05	PWP2:0.00091,MRPS11:0.076,ABT1:0.08,RRP7A:0.11,ERAL1:0.13,MRPS7:0.13,RPS28:0.14,RPS15:0.19,RPS19:0.25,RPL38:0.25,RPS14:0.32,RPS5:0.32,RPS10:0.35,RPSA:0.42,RPS27:0.47
GO:0070126	mitochondrial translational termination	80	Up	1.57529e-07	2.9014e-05	MRPL28:-0.12,AURKAIP1:-0.09,C12orf65:-0.086,GFM2:-0.031,MRPL55:-0.02,MRPL54:0.0052,MRPL18:0.0095,MRPS6:0.01,MRPL44:0.014,MRPS14:0.026,MRPS10:0.036,MRPL21:0.045,MRPL20:0.056,MRPS30:0.056,MRPL19:0.058,MRPL53:0.066,MRPL12:0.07,MRPL41:0.071,MRPS11:0.076,MRPS2:0.078,DAP3:0.083,MRPL48:0.084,MRPS5:0.088,CHCHD1:0.09,MRPS35:0.092,MRPS9:0.092,MRPL2:0.093,MRPL43:0.094,MRPL57:0.097,MRPS16:0.1,MRPL51:0.11,MRP…
GO:0032543	mitochondrial translation	110	Up	1.78722e-07	3.25769e-05	MRPL28:-0.12,AURKAIP1:-0.09,C12orf65:-0.086,MTG2:-0.085,LARS2:-0.059,GFM2:-0.031,MTIF2:-0.024,MRPL55:-0.02,GFM1:-0.005,ALKBH1:0.00055,MRPL54:0.0052,MRPL18:0.0095,MRPS6:0.01,MPV17L2:0.01,MRPL44:0.014,MRPS14:0.026,MALSU1:0.031,NDUFA7:0.034,MRPS10:0.036,HARS:0.038,TSFM:0.04,GARS:0.041,MRPL21:0.045,NSUN4:0.052,RMND1:0.054,MRPL20:0.056,MRPS30:0.056,POLG2:0.058,MRPL19:0.058,TRMT10C:0.065,MRPL53:0.066,M…
GO:0043604	amide biosynthetic process	589	Up	2.49031e-07	4.20447e-05	ARG1:-0.79,FAM129A:-0.39,RGS2:-0.36,DNAJC3:-0.33,MTHFS:-0.33,THBS1:-0.32,BCL3:-0.31,H3F3A:-0.31,CPEB4:-0.29,GGT1:-0.28,PELO:-0.28,MIR29C:-0.28,FOXO3:-0.25,GBA:-0.24,ABTB1:-0.24,P2RX1:-0.23,PTAFR:-0.22,MAPK1:-0.22,APP:-0.22,PRKCD:-0.21,PPP1R15A:-0.21,FURIN:-0.21,SGMS1:-0.2,AGO2:-0.2,MAPK3:-0.2,ST8SIA4:-0.19,AGO4:-0.19,NUP153:-0.19,RARA:-0.19,RC3H1:-0.19,PINK1:-0.19,TNFRSF1A:-0.18,NUP50:-0.17,TNRC6…
GO:0140053	mitochondrial gene expression	116	Up	2.77061e-07	4.55129e-05	MRPL28:-0.12,FASTKD5:-0.1,AURKAIP1:-0.09,C12orf65:-0.086,MTG2:-0.085,LARS2:-0.059,GFM2:-0.031,MTIF2:-0.024,MRPL55:-0.02,GFM1:-0.005,KIAA0391:-0.0012,ALKBH1:0.00055,MRPL54:0.0052,MRPL18:0.0095,MRPS6:0.01,MPV17L2:0.01,MRPL44:0.014,TFAM:0.021,MRPS14:0.026,MALSU1:0.031,NDUFA7:0.034,MRPS10:0.036,HARS:0.038,TSFM:0.04,GARS:0.041,MRPL21:0.045,NSUN4:0.052,RMND1:0.054,MRPL20:0.056,MRPS30:0.056,POLG2:0.058,…
GO:0000313	organellar ribosome	76	Up	3.93149e-07	6.34397e-05	MRPL28:-0.12,C12orf65:-0.086,MTG2:-0.085,MRPL55:-0.02,MRPL54:0.0052,MRPL18:0.0095,MRPS6:0.01,MPV17L2:0.01,MRPL44:0.014,MRPS14:0.026,NDUFA7:0.034,MRPS10:0.036,MRPL21:0.045,NSUN4:0.052,MRPL20:0.056,MRPL19:0.058,MRPL53:0.066,MRPL12:0.07,MRPL41:0.071,MRPS11:0.076,MRPS2:0.078,DAP3:0.083,MRPL48:0.084,MRPS5:0.088,CHCHD1:0.09,MRPS35:0.092,MRPS9:0.092,MRPL2:0.093,MRPL43:0.094,MRPL57:0.097,MRPS16:0.1,MRPL5…
GO:0005761	mitochondrial ribosome	76	Up	3.93149e-07	6.34397e-05	MRPL28:-0.12,C12orf65:-0.086,MTG2:-0.085,MRPL55:-0.02,MRPL54:0.0052,MRPL18:0.0095,MRPS6:0.01,MPV17L2:0.01,MRPL44:0.014,MRPS14:0.026,NDUFA7:0.034,MRPS10:0.036,MRPL21:0.045,NSUN4:0.052,MRPL20:0.056,MRPL19:0.058,MRPL53:0.066,MRPL12:0.07,MRPL41:0.071,MRPS11:0.076,MRPS2:0.078,DAP3:0.083,MRPL48:0.084,MRPS5:0.088,CHCHD1:0.09,MRPS35:0.092,MRPS9:0.092,MRPL2:0.093,MRPL43:0.094,MRPL57:0.097,MRPS16:0.1,MRPL5…
GO:0006518	peptide metabolic process	612	Up	3.99649e-07	6.39228e-05	ANPEP:-0.54,CLU:-0.5,MME:-0.48,FAM129A:-0.39,RGS2:-0.36,ECE1:-0.34,DNAJC3:-0.33,THBS1:-0.32,BCL3:-0.31,H3F3A:-0.31,LOC440434:-0.3,CPEB4:-0.29,GGT1:-0.28,PELO:-0.28,MIR29C:-0.28,CPD:-0.27,SORL1:-0.26,FOXO3:-0.25,CPQ:-0.25,ABTB1:-0.24,PTAFR:-0.22,MAPK1:-0.22,APP:-0.22,PAM:-0.21,PPP1R15A:-0.21,LAMP2:-0.21,FURIN:-0.21,G6PD:-0.21,AGO2:-0.2,MAPK3:-0.2,AGO4:-0.19,PICALM:-0.19,NUP153:-0.19,RARA:-0.19,RC3…
GO:0006415	translational termination	90	Up	5.79412e-07	8.87815e-05	UPF1:-0.13,MRPL28:-0.12,AURKAIP1:-0.09,C12orf65:-0.086,GLE1:-0.056,GFM2:-0.031,MRPL55:-0.02,ETF1:-0.0077,MTRF1:-0.0027,MRPL54:0.0052,MRPL18:0.0095,MRPS6:0.01,MRPL44:0.014,MRPS14:0.026,OGFOD1:0.028,MRPS10:0.036,MRPL21:0.045,MRPL20:0.056,MRPS30:0.056,MRPL19:0.058,GSPT1:0.065,MRPL53:0.066,MRPL12:0.07,MRPL41:0.071,MRPS11:0.076,TRMT112:0.078,MRPS2:0.078,DAP3:0.083,MRPL48:0.084,MRPS5:0.088,CHCHD1:0.09,…
GO:0005198	structural molecule activity	318	Up	6.21672e-07	9.44631e-05	PI3:-0.83,MYL9:-0.6,KRT23:-0.48,SEPT5:-0.42,MYBPC3:-0.4,CLDN9:-0.38,ASPH:-0.37,HIP1:-0.37,CLTCL1:-0.36,LMNB1:-0.35,CHI3L1:-0.34,MPZ:-0.32,SLC9A1:-0.3,SPAG9:-0.29,COL18A1:-0.29,TUBB1:-0.26,LRRK2:-0.25,TUBA8:-0.23,MPZL1:-0.21,TLN1:-0.21,RB1CC1:-0.21,TUBA1A:-0.19,NUP153:-0.19,VCL:-0.19,WWC3:-0.16,NUP98:-0.15,POM121C:-0.15,NUP214:-0.15,TUBA4A:-0.13,EFEMP2:-0.13,RGS14:-0.13,COA1:-0.13,CTNNA1:-0.13,TPM…
GO:0034655	nucleobase-containing compound catabolic process	391	Up	7.12804e-07	0.000104817	CDA:-0.43,SLC11A1:-0.37,HSPA1A:-0.36,PELO:-0.28,DHX34:-0.26,MAPK14:-0.25,DICER1:-0.24,ERN1:-0.24,EGLN1:-0.23,APOBEC3A:-0.23,AMPD3:-0.22,HSPA1B:-0.21,PRKCD:-0.21,APAF1:-0.21,AGO2:-0.2,PAN3:-0.2,NT5C2:-0.19,AGO4:-0.19,RC3H1:-0.19,RNASE2:-0.19,TNRC6B:-0.17,ENTPD1:-0.17,ZFP36L1:-0.17,PDE3B:-0.17,KPNA1:-0.17,DCP2:-0.17,QKI:-0.15,YTHDF3:-0.15,XRN2:-0.15,TIRAP:-0.15,PSMC1:-0.15,RNASEL:-0.15,NUP214:-0.15…
GO:0031294	lymphocyte costimulation	55	Up	1.29509e-06	0.000177554	TNFSF14:-0.35,PIK3CA:-0.23,PDPK1:-0.17,LYN:-0.17,PAK2:-0.15,PAK1:-0.11,VAV1:-0.1,MAP3K8:-0.093,AKT1:-0.091,RAC1:-0.062,TNFSF13B:-0.059,GRB2:-0.058,PTPN11:-0.031,PTPN6:-0.027,CSK:-0.022,CDC42:0.0018,DPP4:0.022,PIK3R1:0.027,CD40LG:0.059,GRAP2:0.066,TMIGD2:0.071,LGALS1:0.081,CD3G:0.088,SPN:0.1,TNFRSF14:0.1,SRC:0.11,CD4:0.11,CD5:0.11,CD86:0.11,CD274:0.12,CD320:0.12,MAP3K14:0.12,CARD11:0.14,ICOS:0.14,…
GO:0046700	heterocycle catabolic process	405	Up	1.38776e-06	0.00018744	CDA:-0.43,SLC11A1:-0.37,HSPA1A:-0.36,HAL:-0.36,MTHFS:-0.33,PELO:-0.28,DHX34:-0.26,MAPK14:-0.25,DICER1:-0.24,TET2:-0.24,ERN1:-0.24,EGLN1:-0.23,APOBEC3A:-0.23,AMPD3:-0.22,HSPA1B:-0.21,PRKCD:-0.21,APAF1:-0.21,AGO2:-0.2,PAN3:-0.2,NT5C2:-0.19,AGO4:-0.19,RC3H1:-0.19,RNASE2:-0.19,TNRC6B:-0.17,ENTPD1:-0.17,ZFP36L1:-0.17,PDE3B:-0.17,KPNA1:-0.17,DCP2:-0.17,QKI:-0.15,YTHDF3:-0.15,XRN2:-0.15,TIRAP:-0.15,PSMC…
GO:0031295	T cell costimulation	54	Up	1.49335e-06	0.000199927	TNFSF14:-0.35,PIK3CA:-0.23,PDPK1:-0.17,LYN:-0.17,PAK2:-0.15,PAK1:-0.11,VAV1:-0.1,MAP3K8:-0.093,AKT1:-0.091,RAC1:-0.062,TNFSF13B:-0.059,GRB2:-0.058,PTPN11:-0.031,PTPN6:-0.027,CSK:-0.022,CDC42:0.0018,DPP4:0.022,PIK3R1:0.027,CD40LG:0.059,GRAP2:0.066,TMIGD2:0.071,LGALS1:0.081,CD3G:0.088,SPN:0.1,TNFRSF14:0.1,SRC:0.11,CD4:0.11,CD5:0.11,CD86:0.11,CD274:0.12,MAP3K14:0.12,CARD11:0.14,ICOS:0.14,CCR7:0.15,F…
GO:0019439	aromatic compound catabolic process	410	Up	1.50214e-06	0.000199927	CDA:-0.43,SLC11A1:-0.37,HSPA1A:-0.36,HAL:-0.36,MTHFS:-0.33,PELO:-0.28,DHX34:-0.26,MAPK14:-0.25,DICER1:-0.24,TET2:-0.24,ERN1:-0.24,EGLN1:-0.23,APOBEC3A:-0.23,AMPD3:-0.22,HSPA1B:-0.21,PRKCD:-0.21,APAF1:-0.21,AGO2:-0.2,PAN3:-0.2,NT5C2:-0.19,AGO4:-0.19,RC3H1:-0.19,RNASE2:-0.19,TNRC6B:-0.17,FAH:-0.17,ENTPD1:-0.17,ZFP36L1:-0.17,PDE3B:-0.17,KPNA1:-0.17,DCP2:-0.17,QKI:-0.15,YTHDF3:-0.15,XRN2:-0.15,TIRAP:…
GO:0044270	cellular nitrogen compound catabolic process	407	Up	2.18952e-06	0.000281153	CDA:-0.43,SLC11A1:-0.37,HSPA1A:-0.36,HAL:-0.36,MTHFS:-0.33,PELO:-0.28,TST:-0.27,DHX34:-0.26,MAPK14:-0.25,DICER1:-0.24,TET2:-0.24,ERN1:-0.24,EGLN1:-0.23,APOBEC3A:-0.23,AMPD3:-0.22,HSPA1B:-0.21,PRKCD:-0.21,POR:-0.21,APAF1:-0.21,AGO2:-0.2,PAN3:-0.2,NT5C2:-0.19,AGO4:-0.19,RC3H1:-0.19,RNASE2:-0.19,TNRC6B:-0.17,ENTPD1:-0.17,ZFP36L1:-0.17,PDE3B:-0.17,KPNA1:-0.17,DCP2:-0.17,QKI:-0.15,YTHDF3:-0.15,XRN2:-0…
GO:0003823	antigen binding	37	Up	2.6813e-06	0.000337178	LILRA3:-0.42,TOPORS:-0.36,LILRA2:-0.24,HLA-G:-0.11,LILRA1:-0.099,TAPBP:-0.087,MAML1:-0.083,HLA-E:-0.052,HLA-C:-0.044,SLC7A5:-0.022,LILRB4:-0.01,HLA-B:0.011,TGFB1:0.025,PPP2R1A:0.032,HLA-H:0.035,HLA-A:0.047,CD1D:0.062,SPON2:0.064,EP400:0.077,HLA-F:0.088,TSPAN4:0.12,TAP1:0.13,SLAMF1:0.19,LAG3:0.22,ITGA4:0.23,KLRD1:0.23,IL7R:0.3,CD40:0.31,HLA-DQB1:0.32,CD1C:0.38,HLA-DRB5:0.41,HLA-DRB1:0.42,HLA-DQA1:…
GO:1901361	organic cyclic compound catabolic process	417	Up	2.81849e-06	0.000352002	CDA:-0.43,SLC11A1:-0.37,HSPA1A:-0.36,HAL:-0.36,MTHFS:-0.33,PELO:-0.28,DHX34:-0.26,MAPK14:-0.25,DICER1:-0.24,TET2:-0.24,ERN1:-0.24,EGLN1:-0.23,APOBEC3A:-0.23,AMPD3:-0.22,HSPA1B:-0.21,PRKCD:-0.21,APAF1:-0.21,AGO2:-0.2,PAN3:-0.2,NT5C2:-0.19,AGO4:-0.19,RC3H1:-0.19,RNASE2:-0.19,TRERF1:-0.17,TNRC6B:-0.17,FAH:-0.17,ENTPD1:-0.17,ZFP36L1:-0.17,PDE3B:-0.17,KPNA1:-0.17,DCP2:-0.17,QKI:-0.15,YTHDF3:-0.15,XRN2…
GO:0005743	mitochondrial inner membrane	361	Up	2.92977e-06	0.000362925	MARC1:-0.49,CYP27A1:-0.38,PRKAR2B:-0.37,TST:-0.27,SLC25A44:-0.25,LRRK2:-0.25,PGS1:-0.23,SFXN5:-0.22,PISD:-0.21,SLC25A20:-0.2,DUSP18:-0.2,PINK1:-0.19,NDUFB3:-0.17,ETFDH:-0.17,LYN:-0.17,COQ10B:-0.15,CRAT:-0.15,MICU1:-0.15,ALAS2:-0.14,STAT3:-0.13,COQ2:-0.13,PPIF:-0.13,CLPX:-0.13,COA1:-0.13,MCU:-0.12,SNCA:-0.12,OMA1:-0.12,MRPL28:-0.12,CDS2:-0.12,NDUFB6:-0.11,PSEN1:-0.11,TMEM11:-0.1,FGR:-0.1,AURKAIP1:…
GO:0072657	protein localization to membrane	349	Up	3.25608e-06	0.000393188	TMEM88:-0.57,LRRC4:-0.47,LIN7A:-0.44,RAPGEF2:-0.4,CDK5R1:-0.32,MYADM:-0.29,SDCBP:-0.29,STX3:-0.28,ITGAM:-0.27,F11R:-0.25,GSN:-0.25,KIF13A:-0.25,SLMAP:-0.24,SSH1:-0.23,MIR223:-0.22,FLOT2:-0.22,NUMB:-0.21,NCF1:-0.21,ZMYND8:-0.2,PPFIA1:-0.19,PICALM:-0.19,TP53BP2:-0.19,FLOT1:-0.18,TNFRSF1A:-0.18,PDPK1:-0.17,AGER:-0.17,BBIP1:-0.16,CLIP1:-0.16,RHOG:-0.16,DAB2:-0.16,PRKCZ:-0.15,RAB40C:-0.15,ITGB2:-0.15,…
GO:0030669	clathrin-coated endocytic vesicle membrane	31	Up	3.56949e-06	0.000422637	HIP1:-0.37,CD9:-0.19,PICALM:-0.19,TBC1D5:-0.084,AP2A1:-0.062,AP1M1:-0.06,AP1G1:-0.052,LDLR:-0.038,EPN2:-0.028,CLTC:-0.015,AP1S1:0.03,AP2A2:0.041,AP2M1:0.043,AP2B1:0.052,EPS15:0.06,AP1B1:0.071,FCGR1B:0.094,AP2S1:0.14,AP1S2:0.14,LDLRAP1:0.16,FCGR1A:0.24,HLA-DQB1:0.32,CD74:0.32,HLA-DQB2:0.39,HLA-DRB5:0.41,HLA-DRB1:0.42,HLA-DQA1:0.43,HLA-DQA2:0.5,HLA-DRA:0.51,HLA-DPA1:0.56,HLA-DPB1:0.56
GO:0042605	peptide antigen binding	18	Up	5.20599e-06	0.00059702	HLA-G:-0.11,TAPBP:-0.087,MAML1:-0.083,HLA-E:-0.052,HLA-C:-0.044,SLC7A5:-0.022,HLA-B:0.011,HLA-H:0.035,HLA-A:0.047,HLA-F:0.088,TAP1:0.13,HLA-DQB1:0.32,HLA-DRB5:0.41,HLA-DRB1:0.42,HLA-DQA1:0.43,HLA-DRA:0.51,HLA-DPA1:0.56,HLA-DPB1:0.56
GO:0006396	RNA processing	752	Up	6.25819e-06	0.000700896	HSPA1A:-0.36,SRPK1:-0.33,DHX34:-0.26,TSEN34:-0.24,DHX40:-0.24,DICER1:-0.24,ERN1:-0.24,PPP4R2:-0.24,APP:-0.22,USB1:-0.21,ATXN1:-0.21,CHD7:-0.2,AGO2:-0.2,PAPOLG:-0.2,PAN3:-0.2,AGO4:-0.19,SRPK2:-0.19,USP49:-0.18,THOC5:-0.17,ZFP36L1:-0.17,PRKACA:-0.16,NUP98:-0.15,CLK4:-0.15,QKI:-0.15,XRN2:-0.15,DHX8:-0.15,RNASEL:-0.15,KIN:-0.14,POLR2J:-0.14,RNPC3:-0.14,ZMAT5:-0.14,PABPC1L:-0.13,RAVER1:-0.13,POP7:-0.1…
GO:0098800	inner mitochondrial membrane protein complex	100	Up	9.85504e-06	0.00100389	NDUFB3:-0.17,PPIF:-0.13,SNCA:-0.12,NDUFB6:-0.11,NDUFS1:-0.072,PAM16:-0.063,NDUFAF1:-0.039,NDUFA3:-0.023,TIMM22:-0.0083,NDUFA1:-0.0074,NDUFS2:-0.00085,TIMM17B:0.01,NDUFV3:0.021,COX8A:0.022,ATP5E:0.023,GRPEL1:0.026,NDUFA10:0.027,NDUFC1:0.028,NDUFA7:0.034,NDUFA5:0.038,GRPEL2:0.043,COX6A1:0.048,SDHA:0.048,NDUFA2:0.048,SDHD:0.049,UQCRC1:0.052,SDHC:0.052,NDUFB9:0.055,C14orf2:0.055,USMG5:0.057,UQCR10:0.…
GO:0022618	ribonucleoprotein complex assembly	176	Up	1.01231e-05	0.00102547	SRPK1:-0.33,C9orf72:-0.24,DICER1:-0.24,AGO2:-0.2,PAN3:-0.2,AGO4:-0.19,SRPK2:-0.19,RC3H1:-0.19,ATXN2:-0.12,DDX3X:-0.11,CNOT6:-0.11,CRNKL1:-0.1,AGO1:-0.096,CLP1:-0.092,PRMT5:-0.089,PRPF18:-0.088,USP4:-0.084,PATL1:-0.084,CDC73:-0.077,SF3A1:-0.068,DDX20:-0.063,FAM103A1:-0.053,CELF2:-0.042,SETX:-0.039,DDX28:-0.037,ATM:-0.035,GEMIN7:-0.033,TXNL4B:-0.033,POLR2D:-0.033,CD2BP2:-0.027,ADAR:-0.026,YTHDC1:-0…
GO:0000315	organellar large ribosomal subunit	47	Up	1.88187e-05	0.00175969	MRPL28:-0.12,C12orf65:-0.086,MRPL55:-0.02,MRPL54:0.0052,MRPL18:0.0095,MPV17L2:0.01,MRPL44:0.014,MRPL21:0.045,NSUN4:0.052,MRPL20:0.056,MRPL19:0.058,MRPL53:0.066,MRPL12:0.07,MRPL41:0.071,MRPL48:0.084,MRPL2:0.093,MRPL43:0.094,MRPL51:0.11,MRPL27:0.11,MRPL34:0.11,MRPL33:0.11,MRPL49:0.11,MRPL23:0.12,MRPL16:0.12,MRPL24:0.12,MRPL30:0.12,MRPL14:0.12,MRPL10:0.12,MRPL38:0.12,MRPL42:0.12,MRPL37:0.13,MRPL35:0…
GO:0005762	mitochondrial large ribosomal subunit	47	Up	1.88187e-05	0.00175969	MRPL28:-0.12,C12orf65:-0.086,MRPL55:-0.02,MRPL54:0.0052,MRPL18:0.0095,MPV17L2:0.01,MRPL44:0.014,MRPL21:0.045,NSUN4:0.052,MRPL20:0.056,MRPL19:0.058,MRPL53:0.066,MRPL12:0.07,MRPL41:0.071,MRPL48:0.084,MRPL2:0.093,MRPL43:0.094,MRPL51:0.11,MRPL27:0.11,MRPL34:0.11,MRPL33:0.11,MRPL49:0.11,MRPL23:0.12,MRPL16:0.12,MRPL24:0.12,MRPL30:0.12,MRPL14:0.12,MRPL10:0.12,MRPL38:0.12,MRPL42:0.12,MRPL37:0.13,MRPL35:0…
GO:0050851	antigen receptor-mediated signaling pathway	187	Up	2.06026e-05	0.00191667	ELF2:-0.24,NFKBIA:-0.23,PIK3CA:-0.23,MNDA:-0.23,MAPK1:-0.22,PIK3CB:-0.22,UBE2D1:-0.21,IKBKG:-0.19,RC3H1:-0.19,NFAM1:-0.19,PTPRJ:-0.18,PDPK1:-0.17,LYN:-0.17,VAV3:-0.16,PAK2:-0.15,PSMC1:-0.15,PDE4B:-0.14,PIK3CD:-0.14,PLCG2:-0.14,NFKB1:-0.13,SPPL3:-0.12,CEACAM1:-0.11,LAT2:-0.11,PSEN1:-0.11,PAK1:-0.11,TAB2:-0.094,WAS:-0.091,CHUK:-0.084,PLCL2:-0.077,PSMD9:-0.071,SPG21:-0.066,THEMIS2:-0.063,INPP5D:-0.0…
GO:0019866	organelle inner membrane	393	Up	2.11934e-05	0.00194191	MARC1:-0.49,CYP27A1:-0.38,PRKAR2B:-0.37,LMNB1:-0.35,DPY19L3:-0.34,LBR:-0.33,TST:-0.27,SLC25A44:-0.25,LRRK2:-0.25,ERN1:-0.24,P2RX1:-0.23,TMEM43:-0.23,PGS1:-0.23,SFXN5:-0.22,PISD:-0.21,SLC25A20:-0.2,DUSP18:-0.2,TMEM120A:-0.19,PINK1:-0.19,NDUFB3:-0.17,ETFDH:-0.17,LYN:-0.17,COQ10B:-0.15,CRAT:-0.15,MICU1:-0.15,ALAS2:-0.14,ATP11B:-0.14,STAT3:-0.13,COQ2:-0.13,PPIF:-0.13,CLPX:-0.13,COA1:-0.13,MCU:-0.12,S…
GO:0071826	ribonucleoprotein complex subunit organization	186	Up	2.55722e-05	0.0023135	SRPK1:-0.33,PELO:-0.28,C9orf72:-0.24,DICER1:-0.24,AGO2:-0.2,PAN3:-0.2,AGO4:-0.19,SRPK2:-0.19,RC3H1:-0.19,ATXN2:-0.12,DDX3X:-0.11,CNOT6:-0.11,CRNKL1:-0.1,AGO1:-0.096,CLP1:-0.092,TFIP11:-0.09,PRMT5:-0.089,PRPF18:-0.088,USP4:-0.084,PATL1:-0.084,CDC73:-0.077,SF3A1:-0.068,DDX20:-0.063,FAM103A1:-0.053,KLC1:-0.053,KIF5B:-0.045,CELF2:-0.042,SETX:-0.039,DDX28:-0.037,ATM:-0.035,GEMIN7:-0.033,TXNL4B:-0.033,…
GO:0043603	cellular amide metabolic process	706	Up	2.56294e-05	0.0023135	ARG1:-0.79,ANPEP:-0.54,CLU:-0.5,MME:-0.48,VNN1:-0.46,FAM129A:-0.39,VNN3:-0.38,HAL:-0.36,RGS2:-0.36,VNN2:-0.34,ECE1:-0.34,DNAJC3:-0.33,MTHFS:-0.33,THBS1:-0.32,BCL3:-0.31,H3F3A:-0.31,SLC19A1:-0.3,LOC440434:-0.3,CPEB4:-0.29,GGT1:-0.28,PELO:-0.28,MIR29C:-0.28,CPD:-0.27,FUT7:-0.27,SORL1:-0.26,FOXO3:-0.25,CPQ:-0.25,GBA:-0.24,ABTB1:-0.24,P2RX1:-0.23,PTAFR:-0.22,MAPK1:-0.22,APP:-0.22,PRKCD:-0.21,PAM:-0.2…
GO:0000462	maturation of SSU-rRNA from tricistronic rRNA transcript (SSU-rRNA, 5.8S rRNA, LSU-rRNA)	33	Up	3.32052e-05	0.00286316	PWP2:0.00091,NOC4L:0.0084,TBL3:0.015,FCF1:0.018,KRR1:0.022,UTP23:0.031,BMS1:0.033,RRP36:0.044,UTP6:0.055,TSR1:0.056,NOP14:0.056,TSR2:0.059,PDCD11:0.062,UTP3:0.062,UTP18:0.066,HEATR1:0.075,MRPS11:0.076,DIEXF:0.077,ABT1:0.08,MRPS9:0.092,NGDN:0.099,EMG1:0.11,KRI1:0.11,WDR46:0.12,RRS1:0.16,DCAF13:0.18,RPS19:0.25,RPS21:0.28,RPS14:0.32,RPS8:0.32,RPS16:0.34,RPS24:0.38,RPSA:0.42
GO:0098798	mitochondrial protein complex	119	Up	3.36577e-05	0.00288129	PINK1:-0.19,NDUFB3:-0.17,ETFDH:-0.17,PPIF:-0.13,BCKDK:-0.13,CLPX:-0.13,SNCA:-0.12,NDUFB6:-0.11,NDUFS1:-0.072,PAM16:-0.063,DBT:-0.056,NDUFAF1:-0.039,NDUFA3:-0.023,MFN1:-0.02,TIMM22:-0.0083,NDUFA1:-0.0074,NDUFS2:-0.00085,ANKZF1:0.0015,TOMM40L:0.0024,BAX:0.0033,TIMM17B:0.01,BCKDHA:0.011,NDUFV3:0.021,COX8A:0.022,ATP5E:0.023,GRPEL1:0.026,NDUFA10:0.027,NDUFC1:0.028,NDUFA7:0.034,NDUFA5:0.038,GRPEL2:0.04…
GO:0070469	respiratory chain	75	Up	4.03626e-05	0.00320761	NDUFB3:-0.17,SNCA:-0.12,NDUFB6:-0.11,NDUFS1:-0.072,NDUFAF1:-0.039,NDUFA3:-0.023,NDUFA1:-0.0074,NDUFS2:-0.00085,NDUFV3:0.021,COX8A:0.022,NDUFA10:0.027,NDUFC1:0.028,SURF1:0.031,COX15:0.031,NDUFA7:0.034,NDUFA5:0.038,COX6A1:0.048,SDHA:0.048,NDUFA2:0.048,SDHD:0.049,UQCRC1:0.052,SDHC:0.052,NDUFB9:0.055,UQCR10:0.057,NDUFA11:0.058,FOXRED1:0.059,NDUFS8:0.06,UQCRFS1:0.063,SDHB:0.069,NDUFC2-KCTD14:0.071,NDU…
GO:0019886	antigen processing and presentation of exogenous peptide antigen via MHC class II	72	Up	4.50849e-05	0.00355878	KIF3C:-0.61,SEC23A:-0.18,CTSD:-0.15,DCTN4:-0.13,DYNC1LI1:-0.12,RAB7A:-0.11,SEC24B:-0.099,SEC24D:-0.09,DYNC1LI2:-0.089,ACTR10:-0.087,AP2A1:-0.062,AP1M1:-0.06,KLC1:-0.053,AP1G1:-0.052,TRAF6:-0.045,FCER1G:-0.042,KIF3B:-0.019,ARF1:-0.017,DCTN1:-0.017,CLTC:-0.015,FCGR2B:-0.011,CAPZA2:-0.01,DYNLL2:-0.0072,CAPZB:-0.0019,ACTR1A:0.00053,RILP:0.0012,DNM2:0.021,DCTN5:0.025,DCTN3:0.028,AP1S1:0.03,SEC13:0.039…
GO:0002495	antigen processing and presentation of peptide antigen via MHC class II	74	Up	4.57198e-05	0.00359334	KIF3C:-0.61,SEC23A:-0.18,CTSD:-0.15,DCTN4:-0.13,DYNC1LI1:-0.12,RAB7A:-0.11,SEC24B:-0.099,SEC24D:-0.09,DYNC1LI2:-0.089,ACTR10:-0.087,AP2A1:-0.062,AP1M1:-0.06,PYCARD:-0.057,KLC1:-0.053,AP1G1:-0.052,TRAF6:-0.045,FCER1G:-0.042,KIF3B:-0.019,ARF1:-0.017,DCTN1:-0.017,CLTC:-0.015,FCGR2B:-0.011,CAPZA2:-0.01,DYNLL2:-0.0072,CAPZB:-0.0019,ACTR1A:0.00053,RILP:0.0012,DNM2:0.021,DCTN5:0.025,DCTN3:0.028,AP1S1:0.…
GO:0071346	cellular response to interferon-gamma	91	Up	5.17333e-05	0.00403122	ARG1:-0.79,SOCS3:-0.32,CD58:-0.25,ICAM1:-0.23,PTAFR:-0.22,PRKCD:-0.21,HCK:-0.21,IFNGR2:-0.21,TRIM8:-0.19,PIAS1:-0.19,TRIM25:-0.16,DAPK1:-0.13,CAMK2G:-0.12,DAPK3:-0.11,HLA-G:-0.11,IFNGR1:-0.11,JAK1:-0.078,TRIM34:-0.076,SLC26A6:-0.071,IRF2:-0.054,HLA-E:-0.052,HLA-C:-0.044,TXK:-0.038,TRIM5:-0.032,NMI:-0.026,NR1H2:-0.022,SP100:-0.018,TRIM62:-0.012,SUMO1:-0.0082,AIF1:-0.0066,MED1:-0.0035,HLA-B:0.011,O…
GO:0030490	maturation of SSU-rRNA	46	Up	6.55198e-05	0.00493673	UTP14C:-0.027,RIOK3:-0.014,WDR3:-0.0052,PWP2:0.00091,NOC4L:0.0084,TBL3:0.015,FCF1:0.018,KRR1:0.022,MPHOSPH10:0.023,UTP14A:0.026,LSM6:0.026,UTP23:0.031,BMS1:0.033,RRP36:0.044,UTP6:0.055,TSR1:0.056,NOP14:0.056,TSR2:0.059,PDCD11:0.062,UTP3:0.062,UTP18:0.066,TSR3:0.068,NAT10:0.068,HEATR1:0.075,RIOK1:0.075,MRPS11:0.076,DIEXF:0.077,ABT1:0.08,MRPS9:0.092,NGDN:0.099,NOL11:0.11,EMG1:0.11,KRI1:0.11,WDR46:0…
GO:0005746	mitochondrial respiratory chain	69	Up	8.36568e-05	0.0061508	NDUFB3:-0.17,SNCA:-0.12,NDUFB6:-0.11,NDUFS1:-0.072,NDUFAF1:-0.039,NDUFA3:-0.023,NDUFA1:-0.0074,NDUFS2:-0.00085,NDUFV3:0.021,COX8A:0.022,NDUFA10:0.027,NDUFC1:0.028,SURF1:0.031,COX15:0.031,NDUFA7:0.034,NDUFA5:0.038,COX6A1:0.048,SDHA:0.048,NDUFA2:0.048,SDHD:0.049,UQCRC1:0.052,SDHC:0.052,NDUFB9:0.055,UQCR10:0.057,NDUFA11:0.058,FOXRED1:0.059,NDUFS8:0.06,UQCRFS1:0.063,SDHB:0.069,NDUFS7:0.072,NDUFB1:0.0…
GO:1904667	negative regulation of ubiquitin protein ligase activity	67	Up	8.87146e-05	0.00649647	UBE2D1:-0.21,PSMC1:-0.15,FZR1:-0.072,PSMD9:-0.071,PSMD12:-0.057,PSME3:-0.054,PSMD6:-0.046,PSMB3:-0.032,PSMD11:-0.027,ANAPC15:-0.026,CDC27:-0.025,PSMD4:-0.011,MAD2L2:-0.0097,PSMD1:-0.0015,PSMD10:0.013,PSMD2:0.013,UBC:0.017,CDC23:0.02,ANAPC11:0.021,UBB:0.028,PSMD13:0.029,PSMC4:0.046,ANAPC7:0.048,PSMD7:0.049,CDK2:0.053,PSMF1:0.056,CDC26:0.066,PSMD5:0.069,PSMB4:0.071,PSMB1:0.079,PSMD3:0.082,PSMB6:0.0…
GO:0048027	mRNA 5'-UTR binding	19	Up	9.03167e-05	0.00653467	RARA:-0.19,DDX3X:-0.11,IGF2BP2:-0.11,FMR1:-0.039,UTP23:0.031,LARP1:0.059,CCT5:0.061,MRPS11:0.076,NCL:0.1,SHMT1:0.12,RSL1D1:0.18,GNL3:0.21,RPL41:0.22,RPS13:0.26,RPS14:0.32,RPL26:0.37,RPL5:0.37,RPS7:0.38,RPS3A:0.44
GO:0050852	T cell receptor signaling pathway	152	Up	9.06697e-05	0.00653467	NFKBIA:-0.23,PIK3CA:-0.23,MAPK1:-0.22,PIK3CB:-0.22,UBE2D1:-0.21,IKBKG:-0.19,RC3H1:-0.19,PTPRJ:-0.18,PDPK1:-0.17,PAK2:-0.15,PSMC1:-0.15,PDE4B:-0.14,PIK3CD:-0.14,PLCG2:-0.14,NFKB1:-0.13,SPPL3:-0.12,CEACAM1:-0.11,PSEN1:-0.11,PAK1:-0.11,TAB2:-0.094,WAS:-0.091,CHUK:-0.084,PSMD9:-0.071,THEMIS2:-0.063,INPP5D:-0.059,PSMD12:-0.057,PAG1:-0.054,PSME3:-0.054,PSMD6:-0.046,TRAF6:-0.045,TXK:-0.038,PSMB3:-0.032,…
GO:0060333	interferon-gamma-mediated signaling pathway	75	Up	9.69869e-05	0.00682802	ARG1:-0.79,SOCS3:-0.32,ICAM1:-0.23,PTAFR:-0.22,PRKCD:-0.21,HCK:-0.21,IFNGR2:-0.21,TRIM8:-0.19,PIAS1:-0.19,TRIM25:-0.16,CAMK2G:-0.12,HLA-G:-0.11,IFNGR1:-0.11,JAK1:-0.078,TRIM34:-0.076,IRF2:-0.054,HLA-E:-0.052,HLA-C:-0.044,TXK:-0.038,TRIM5:-0.032,NMI:-0.026,NR1H2:-0.022,SP100:-0.018,TRIM62:-0.012,SUMO1:-0.0082,MED1:-0.0035,HLA-B:0.011,OASL:0.015,TRIM21:0.031,HLA-H:0.035,JAK2:0.038,TRIM38:0.041,CD44…
GO:0030684	preribosome	63	Up	9.87025e-05	0.00690848	WDR37:-0.028,UTP14C:-0.027,RIOK3:-0.014,ZNF622:-0.011,WDR3:-0.0052,PWP2:0.00091,FTSJ3:0.0044,NOC4L:0.0084,TBL3:0.015,FCF1:0.018,KRR1:0.022,MPHOSPH10:0.023,UTP14A:0.026,UTP23:0.031,BMS1:0.033,RRP36:0.044,UTP6:0.055,TSR1:0.056,NOP14:0.056,EIF6:0.061,PES1:0.062,PDCD11:0.062,UTP3:0.062,MDN1:0.064,WDR36:0.065,RRP1:0.065,UTP18:0.066,NAT10:0.068,PPAN:0.075,HEATR1:0.075,EBNA1BP2:0.075,RIOK1:0.075,DIEXF:0…
GO:0000470	maturation of LSU-rRNA	19	Up	9.88875e-05	0.00690848	RPL7L1:-0.037,WDR37:-0.028,NOL9:-0.015,FTSJ3:0.0044,EIF6:0.061,PES1:0.062,NOP2:0.082,LAS1L:0.086,RPF1:0.13,RPF2:0.14,WDR12:0.15,MAK16:0.16,RSL1D1:0.18,NSA2:0.19,NHP2:0.21,RPL7A:0.27,RPL10A:0.31,RPL35:0.36,RPL7:0.44
GO:0016071	mRNA metabolic process	673	Up	0.000101013	0.00703003	C5AR1:-0.39,SLC11A1:-0.37,HSPA1A:-0.36,SRPK1:-0.33,PELO:-0.28,DHX34:-0.26,MAPK14:-0.25,TSEN34:-0.24,DHX40:-0.24,ERN1:-0.24,PPP4R2:-0.24,APP:-0.22,HSPA1B:-0.21,PRKCD:-0.21,USB1:-0.21,AGO2:-0.2,PAPOLG:-0.2,PAN3:-0.2,AGO4:-0.19,SRPK2:-0.19,RC3H1:-0.19,USP49:-0.18,TNRC6B:-0.17,THOC5:-0.17,ZFP36L1:-0.17,DCP2:-0.17,HIF1A:-0.16,PRKACA:-0.16,NUP98:-0.15,QKI:-0.15,YTHDF3:-0.15,XRN2:-0.15,DHX8:-0.15,TIRAP:…
GO:0002504	antigen processing and presentation of peptide or polysaccharide antigen via MHC class II	75	Up	0.000119578	0.00804569	KIF3C:-0.61,THBS1:-0.32,SEC23A:-0.18,CTSD:-0.15,DCTN4:-0.13,DYNC1LI1:-0.12,RAB7A:-0.11,SEC24B:-0.099,SEC24D:-0.09,DYNC1LI2:-0.089,ACTR10:-0.087,AP2A1:-0.062,AP1M1:-0.06,PYCARD:-0.057,KLC1:-0.053,AP1G1:-0.052,TRAF6:-0.045,FCER1G:-0.042,KIF3B:-0.019,ARF1:-0.017,DCTN1:-0.017,CLTC:-0.015,FCGR2B:-0.011,CAPZA2:-0.01,DYNLL2:-0.0072,CAPZB:-0.0019,ACTR1A:0.00053,RILP:0.0012,DNM2:0.021,DCTN5:0.025,DCTN3:0.…
GO:0008135	translation factor activity, RNA binding	65	Up	0.00014245	0.00888415	CPEB4:-0.29,ABTB1:-0.24,AGO2:-0.2,EIF1B:-0.1,C12orf65:-0.086,EIF4E3:-0.077,EIF1AD:-0.044,EIF4E:-0.028,MTIF2:-0.024,GTF2H3:-0.022,EIF4G3:-0.02,DENR:-0.018,ETF1:-0.0077,HBS1L:-0.0066,GFM1:-0.005,EIF3A:-0.0041,MTRF1:-0.0027,DHX29:0.015,EIF4G2:0.031,EIF4G1:0.033,TSFM:0.04,ABCF1:0.045,EIF6:0.061,COPS5:0.062,EIF2B1:0.064,GSPT1:0.065,MCTS1:0.065,EIF4E2:0.069,EIF2B4:0.069,EIF4H:0.074,EIF5:0.084,EIF2B5:0.…
GO:0034663	endoplasmic reticulum chaperone complex	10	Up	0.000146455	0.00890155	HSPA5:-0.05,DNAJB11:0.081,P4HB:0.085,DNAJC10:0.12,PDIA6:0.14,SDF2L1:0.14,HYOU1:0.16,PPIB:0.18,HSP90B1:0.19,MZB1:0.84
GO:0005759	mitochondrial matrix	317	Up	0.000148332	0.00895591	CYP27A1:-0.38,MTHFS:-0.33,SOD2:-0.3,TST:-0.27,ABAT:-0.25,LRRK2:-0.25,TMLHE:-0.21,DHTKD1:-0.21,OAT:-0.19,SUOX:-0.19,ETFDH:-0.17,CREB1:-0.16,ALAS1:-0.15,RNASEL:-0.15,ACSS2:-0.14,ALAS2:-0.14,PPIF:-0.13,BCKDK:-0.13,CLPX:-0.13,MRPL28:-0.12,PDK3:-0.12,NT5M:-0.11,BTD:-0.1,FASTKD5:-0.1,ACP6:-0.1,NR3C1:-0.095,TK2:-0.088,PDK1:-0.088,ALDH5A1:-0.086,C12orf65:-0.086,MTG2:-0.085,SDHAF2:-0.075,NDUFS1:-0.072,TDR…

## Sheet: Table S5
GeneSymbol	log2FCneu	rkFCneu	MO3BLlog2C1	MO3BLpvalC1	MO3BLlog2C2	MO3BLpvalC2	GeneName
ALPL	8.28968	2	-0.997034	2.93102e-06	-0.475717	0.0758889	alkaline phosphatase, liver/bone/kidney
MGAM	6.85891	19	-0.79331	1.57212e-06	-0.655032	0.0136755	maltase-glucoamylase
PI3	6.45417	28	-0.868673	0.000943909	-0.790595	0.00256782	peptidase inhibitor 3
CYP4F3	7.49245	9	-0.559414	0.000470985	-0.575466	0.0123968	cytochrome P450 family 4 subfamily F member 3
PGLYRP1	6.27958	42	-0.522816	0.0163481	-0.712629	0.00694902	peptidoglycan recognition protein 1
CA4	6.14055	46	-0.617652	0.000947014	-0.769686	0.00809352	carbonic anhydrase 4
PROK2	6.07203	52	-0.699147	0.00028856	-0.506856	0.0414313	prokineticin 2
ANXA3	6.96501	16	-0.562876	0.000925619	-0.550804	0.0780883	annexin A3
ADM	6.40977	30	-0.577944	0.000459177	-0.567403	0.0209062	adrenomedullin
MMP9	5.71799	80	-0.721634	0.000332835	-0.800155	0.00427151	matrix metallopeptidase 9
SLPI	5.93504	63	-0.717342	0.00108325	-0.483579	0.100152	secretory leukocyte peptidase inhibitor
BTNL8	6.40924	31	-0.558622	1.99492e-05	-0.475028	0.0241174	butyrophilin like 8
CCNJL	6.25894	43	-0.661052	0.000104866	-0.427939	0.0611582	cyclin J like
ANPEP	6.12849	48	-0.566911	4.11577e-06	-0.520357	0.000854127	alanyl aminopeptidase, membrane
MANSC1	5.95896	61	-0.65852	0.00010578	-0.531216	0.0181863	MANSC domain containing 1
KAZN	5.63322	85	-0.750498	9.69415e-05	-0.554741	0.0128281	kazrin, periplakin interacting protein
TRPM6	5.80039	75	-0.644346	1.71538e-05	-0.540242	0.00284642	transient receptor potential cation channel subfamily M member 6
QPCT	5.88014	68	-0.475636	0.00106162	-0.588681	0.00959689	glutaminyl-peptide cyclotransferase
MME	7.77727	7	-0.409019	0.00240378	-0.560656	0.0116874	membrane metalloendopeptidase
WLS	5.67375	83	-0.625304	0.000104367	-0.422485	0.0383078	wntless Wnt ligand secretion mediator
S100A12	5.65505	84	-0.336393	0.0423412	-0.715284	0.00870821	S100 calcium binding protein A12
TGM3	5.31898	117	-0.887217	0.000414326	-0.823066	0.00581403	transglutaminase 3
CAMP	5.50866	97	-0.391557	0.0763477	-0.665407	0.00695713	cathelicidin antimicrobial peptide
MAK	5.43014	107	-0.608911	0.00348941	-0.539139	0.0414663	male germ cell associated kinase
WDFY3	6.16174	45	-0.568209	4.57483e-06	-0.39998	0.0469504	WD repeat and FYVE domain containing 3
MRVI1	5.75269	76	-0.669284	2.68362e-05	-0.344697	0.0673082	murine retrovirus integration site 1 homolog
KRT23	6.77601	20	-0.50812	0.0017134	-0.448082	0.00639865	keratin 23
LGALSL	5.62631	86	-0.588785	0.000309406	-0.411931	0.0415472	galectin like
ACSL1	5.3988	110	-0.590665	2.35848e-05	-0.471363	0.0621273	acyl-CoA synthetase long chain family member 1
BASP1	6.40923	32	-0.552015	0.000122168	-0.391623	0.055461	brain abundant membrane attached signal protein 1
AATK	5.54778	94	-0.61116	2.4364e-06	-0.402195	0.0268183	apoptosis associated tyrosine kinase
S100P	6.41559	29	-0.311334	0.144214	-0.620969	0.0173265	S100 calcium binding protein P
IL1R2	6.6406	24	-0.348352	0.0569678	-0.536679	0.0772562	interleukin 1 receptor type 2
LRRC4	5.93152	64	-0.599832	3.92139e-06	-0.347821	0.0684048	leucine rich repeat containing 4
TNFAIP6	5.93116	65	-0.454458	0.00956822	-0.477382	0.122577	TNF alpha induced protein 6
DGAT2	6.36873	36	-0.499411	0.00011267	-0.372463	0.0374335	diacylglycerol O-acyltransferase 2
FPR2	7.14371	12	-0.388164	0.00126709	-0.457499	0.036445	formyl peptide receptor 2
CMTM2	6.61518	25	-0.325016	0.0282896	-0.506749	0.014324	CKLF like MARVEL transmembrane domain containing 2
LTF	6.04928	55	-0.287438	0.315361	-0.576632	0.0992094	lactotransferrin
PYGL	6.32686	38	-0.396691	0.000339037	-0.445041	0.0100622	glycogen phosphorylase L
CACNA1E	5.52939	95	-0.664591	0.000117387	-0.300242	0.225559	calcium voltage-gated channel subunit alpha1 E
SLC26A8	5.13182	133	-0.562004	0.000547237	-0.607101	0.0194501	solute carrier family 26 member 8
DYSF	5.8971	67	-0.537223	2.42688e-05	-0.368101	0.0386284	dysferlin
PLIN5	5.81931	71	-0.514434	0.00113711	-0.411162	0.0588581	perilipin 5
SLC22A4	5.49509	100	-0.45924	0.00030663	-0.483141	0.0342799	solute carrier family 22 member 4
AQP9	7.79142	6	-0.430861	0.000186538	-0.394834	0.0642546	aquaporin 9
KREMEN1	5.59989	88	-0.47486	0.000629149	-0.432704	0.106196	kringle containing transmembrane protein 1
HIST1H2BC	5.70784	82	-0.635291	0.00246506	-0.267042	0.181116	histone cluster 1 H2B family member c
CDA	5.80039	74	-0.475786	0.00257034	-0.386433	0.0187172	cytidine deaminase
LRG1	6.75795	21	-0.485705	0.000259035	-0.324704	0.130556	leucine rich alpha-2-glycoprotein 1
LIN7A	5.56898	92	-0.45856	0.00940633	-0.42551	0.0277503	lin-7 homolog A, crumbs cell polarity complex component
IL1R1	5.06696	143	-0.656576	0.000195489	-0.502736	0.0829491	interleukin 1 receptor type 1
FCAR	5.01253	148	-0.644149	2.03481e-05	-0.564609	0.0147542	Fc fragment of IgA receptor
CEACAM3	6.40408	34	-0.401217	0.00016108	-0.387019	0.00942988	carcinoembryonic antigen related cell adhesion molecule 3
PANX2	5.87259	69	-0.452979	0.00443997	-0.353243	0.0467007	pannexin 2
C5AR1	6.13634	47	-0.523974	6.8852e-07	-0.260147	0.0583405	complement C5a receptor 1
GLT1D1	6.40537	33	-0.544402	1.0871e-05	-0.220491	0.161105	glycosyltransferase 1 domain containing 1
TREM1	6.36198	37	-0.442711	0.000151026	-0.327904	0.0443031	triggering receptor expressed on myeloid cells 1
SIGLEC5	5.58725	90	-0.47125	0.000524231	-0.342815	0.0244037	sialic acid binding Ig like lectin 5
ROPN1L	5.21074	124	-0.340622	0.0458049	-0.611458	0.01023	rhophilin associated tail protein 1 like
TNFRSF10C	8.27119	3	-0.519398	3.51269e-06	-0.23457	0.0681652	TNF receptor superfamily member 10c
STEAP4	6.75323	22	-0.344645	0.00248761	-0.40946	0.0215511	STEAP4 metalloreductase
AOC3	5.21208	123	-0.472411	0.00442049	-0.427908	0.0185016	amine oxidase, copper containing 3
VNN1	5.11928	134	-0.415641	0.00357627	-0.505271	0.0489534	vanin 1
CEACAM4	5.32793	116	-0.346881	0.00674814	-0.470522	0.00994309	carcinoembryonic antigen related cell adhesion molecule 4
VNN3	5.96758	60	-0.382364	0.00130163	-0.37079	0.0376535	vanin 3
DSC2	5.80097	73	-0.345537	0.031118	-0.413021	0.106186	desmocollin 2
HCAR3	5.39675	111	-0.396225	0.000263146	-0.385741	0.0277468	hydroxycarboxylic acid receptor 3
NOV	5.16283	130	-0.314588	0.0350738	-0.515893	0.0126051	nephroblastoma overexpressed
AOC2	4.96808	155	-0.473586	0.00018294	-0.533658	0.00372774	amine oxidase, copper containing 2
LUCAT1	5.61223	87	-0.355976	0.0205511	-0.385468	0.0198004	lung cancer associated transcript 1 (non-protein coding)
SLC11A1	5.4551	104	-0.416384	0.00029337	-0.328589	0.0464587	solute carrier family 11 member 1
CLEC4D	5.00193	149	-0.338932	0.0278443	-0.56073	0.109275	C-type lectin domain family 4 member D
CRISPLD2	5.23546	121	-0.341539	0.0154829	-0.456719	0.0646412	cysteine rich secretory protein LCCL domain containing 2
LCN2	5.07834	142	-0.319136	0.214389	-0.509792	0.0436949	lipocalin 2
DOCK5	5.1056	136	-0.437822	0.000736598	-0.330226	0.115127	dedicator of cytokinesis 5
TCN1	4.86497	158	-0.490196	0.0299248	-0.479087	0.0220658	transcobalamin 1
C5AR2	5.22772	122	-0.475896	1.39659e-05	-0.27257	0.105655	complement component 5a receptor 2
SIPA1L2	4.81818	163	-0.693161	0.000222272	-0.412697	0.150171	signal induced proliferation associated 1 like 2
PLIN4	4.80515	166	-0.743981	3.96781e-05	-0.411215	0.0471854	perilipin 4
MARC1	4.81482	164	-0.422376	0.00326078	-0.552011	0.0225688	mitochondrial amidoxime reducing component 1
HCAR2	5.72726	79	-0.350169	0.000488793	-0.355781	0.0438452	hydroxycarboxylic acid receptor 2
PLB1	5.01546	147	-0.540195	0.000189547	-0.218688	0.118105	phospholipase B1
PADI4	4.80048	168	-0.443679	0.000847602	-0.526572	0.0100064	peptidyl arginine deiminase 4
PTGS2	6.16582	44	-0.404449	0.0432407	-0.27803	0.24757	prostaglandin-endoperoxide synthase 2
HAL	5.05353	145	-0.348134	0.00797981	-0.378475	0.0565825	histidine ammonia-lyase
REPS2	4.55621	195	-0.596605	2.51024e-05	-0.530323	0.0233147	RALBP1 associated Eps domain containing 2
ARG1	4.36618	218	-0.759939	0.00287604	-0.810813	0.0521005	arginase 1
NAMPT	5.51256	96	-0.344964	0.0041674	-0.342736	0.159283	nicotinamide phosphoribosyltransferase
FOLR3	4.51814	201	-0.601797	0.000476273	-0.473721	0.0310314	folate receptor 3
CHI3L1	7.10276	13	-0.375514	0.01151	-0.297383	0.0705297	chitinase 3 like 1
NLRP12	5.19928	125	-0.428445	0.00015698	-0.289525	0.0378074	NLR family pyrin domain containing 12
LSMEM1	4.3658	219	-0.46476	0.00574949	-0.605595	0.0169042	leucine rich single-pass membrane protein 1
MCEMP1	4.4229	211	-0.498454	0.00146511	-0.510603	0.0688323	mast cell expressed membrane protein 1
TNFRSF9	4.29584	227	-0.721781	7.66341e-07	-0.460187	0.0188625	TNF receptor superfamily member 9
B3GNT8	4.7131	174	-0.49902	0.000849703	-0.351185	0.0443381	UDP-GlcNAc:betaGal beta-1,3-N-acetylglucosaminyltransferase 8
HRH2	4.65358	179	-0.56854	0.000126415	-0.29886	0.186541	histamine receptor H2
SEPT5	4.72409	173	-0.516607	0.000695008	-0.331367	0.0772926	septin 5
SLC8A1	5.19712	126	-0.452324	0.000434681	-0.22915	0.279865	solute carrier family 8 member A1
FPR1	7.15715	11	-0.317142	0.00176196	-0.343515	0.0239759	formyl peptide receptor 1

## Sheet: Table S6
	Term	NGenes	Direction	PValue	FDR	ProteinEffects
GO:0006955	immune response	61	Down	0.000576919	0.197347	TTR:-0.28,FGA:-0.23,C4BPA:-0.21,C9:-0.18,C8G:-0.14,LRG1:-0.12,LBP:-0.11,SERPINA3:-0.11,SERPING1:-0.1,CFB:-0.087,CPN1:-0.078,C8B:-0.076,PROS1:-0.065,C1S:-0.063,CPB2:-0.061,CFHR5:-0.058,LCP1:-0.055,CFH:-0.053,CD14:-0.051,CPN2:-0.048,ACTB:-0.047,PRG4:-0.037,PPBP:-0.033,A1BG:-0.031,VCAM1:-0.03,CFHR2:-0.025,HPX:-0.024,C1RL:-0.023,CFHR1:-0.02,C1R:-0.017,C2:-0.017,CLU:-0.016,C6:-0.014,THBS1:-0.013,F2:-0…
GO:0002252	immune effector process	51	Down	0.00125068	0.197347	TTR:-0.28,C4BPA:-0.21,C9:-0.18,C8G:-0.14,LRG1:-0.12,LBP:-0.11,SERPINA3:-0.11,SERPING1:-0.1,CFB:-0.087,CPN1:-0.078,C8B:-0.076,PROS1:-0.065,C1S:-0.063,CPB2:-0.061,CFHR5:-0.058,LCP1:-0.055,CFH:-0.053,CD14:-0.051,CPN2:-0.048,ACTB:-0.047,PPBP:-0.033,A1BG:-0.031,CFHR2:-0.025,HPX:-0.024,C1RL:-0.023,CFHR1:-0.02,C1R:-0.017,C2:-0.017,CLU:-0.016,C6:-0.014,F2:-0.0083,QSOX1:-0.0061,C1QC:0.0012,CFP:0.011,FCN3:…
GO:0002253	activation of immune response	39	Down	0.00174347	0.197347	FGA:-0.23,C4BPA:-0.21,C9:-0.18,C8G:-0.14,LBP:-0.11,SERPING1:-0.1,CFB:-0.087,CPN1:-0.078,C8B:-0.076,PROS1:-0.065,C1S:-0.063,CPB2:-0.061,CFHR5:-0.058,CFH:-0.053,CD14:-0.051,CPN2:-0.048,ACTB:-0.047,CFHR2:-0.025,C1RL:-0.023,CFHR1:-0.02,C1R:-0.017,C2:-0.017,CLU:-0.016,C6:-0.014,F2:-0.0083,C1QC:0.0012,CFP:0.011,FCN3:0.013,C7:0.031,C3:0.033,C4B:0.034,C4A:0.034,C8A:0.039,MASP1:0.044,C5:0.053,CFD:0.054,VT…
GO:0050778	positive regulation of immune response	42	Down	0.00277665	0.197347	FGA:-0.23,C4BPA:-0.21,C9:-0.18,C8G:-0.14,LBP:-0.11,SERPING1:-0.1,CFB:-0.087,CPN1:-0.078,C8B:-0.076,PROS1:-0.065,C1S:-0.063,CPB2:-0.061,CFHR5:-0.058,CFH:-0.053,CD14:-0.051,CPN2:-0.048,ACTB:-0.047,CFHR2:-0.025,HPX:-0.024,C1RL:-0.023,CFHR1:-0.02,C1R:-0.017,C2:-0.017,CLU:-0.016,C6:-0.014,F2:-0.0083,C1QC:0.0012,CFP:0.011,FCN3:0.013,C7:0.031,HRG:0.032,C3:0.033,C4B:0.034,C4A:0.034,B2M:0.035,C8A:0.039,MA…
GO:0002920	regulation of humoral immune response	30	Down	0.00382131	0.197347	C4BPA:-0.21,C9:-0.18,C8G:-0.14,SERPING1:-0.1,CFB:-0.087,CPN1:-0.078,C8B:-0.076,PROS1:-0.065,C1S:-0.063,CPB2:-0.061,CFHR5:-0.058,CFH:-0.053,CPN2:-0.048,CFHR2:-0.025,HPX:-0.024,CFHR1:-0.02,C1R:-0.017,C2:-0.017,CLU:-0.016,C6:-0.014,F2:-0.0083,C1QC:0.0012,CFP:0.011,C7:0.031,C3:0.033,C4B:0.034,C4A:0.034,C8A:0.039,C5:0.053,VTN:0.058
GO:0030449	regulation of complement activation	29	Down	0.00422472	0.197347	C4BPA:-0.21,C9:-0.18,C8G:-0.14,SERPING1:-0.1,CFB:-0.087,CPN1:-0.078,C8B:-0.076,PROS1:-0.065,C1S:-0.063,CPB2:-0.061,CFHR5:-0.058,CFH:-0.053,CPN2:-0.048,CFHR2:-0.025,CFHR1:-0.02,C1R:-0.017,C2:-0.017,CLU:-0.016,C6:-0.014,F2:-0.0083,C1QC:0.0012,CFP:0.011,C7:0.031,C3:0.033,C4B:0.034,C4A:0.034,C8A:0.039,C5:0.053,VTN:0.058
GO:0002376	immune system process	65	Down	0.00434279	0.197347	TTR:-0.28,FGA:-0.23,C4BPA:-0.21,C9:-0.18,C8G:-0.14,LRG1:-0.12,LBP:-0.11,SERPINA3:-0.11,SERPING1:-0.1,CFB:-0.087,CPN1:-0.078,C8B:-0.076,PROS1:-0.065,C1S:-0.063,CPB2:-0.061,CFHR5:-0.058,LCP1:-0.055,CFH:-0.053,CD14:-0.051,CPN2:-0.048,ACTB:-0.047,PRG4:-0.037,PPBP:-0.033,A1BG:-0.031,VCAM1:-0.03,CFHR2:-0.025,HPX:-0.024,C1RL:-0.023,CFHR1:-0.02,C1R:-0.017,C2:-0.017,CLU:-0.016,C6:-0.014,THBS1:-0.013,F2:-0…
GO:0002684	positive regulation of immune system process	46	Down	0.00488133	0.197347	FGA:-0.23,C4BPA:-0.21,C9:-0.18,C8G:-0.14,LBP:-0.11,SERPING1:-0.1,CFB:-0.087,CPN1:-0.078,C8B:-0.076,PROS1:-0.065,C1S:-0.063,CPB2:-0.061,CFHR5:-0.058,CFH:-0.053,CD14:-0.051,CPN2:-0.048,ACTB:-0.047,PPBP:-0.033,VCAM1:-0.03,CFHR2:-0.025,HPX:-0.024,C1RL:-0.023,CFHR1:-0.02,C1R:-0.017,C2:-0.017,CLU:-0.016,C6:-0.014,THBS1:-0.013,F2:-0.0083,C1QC:0.0012,CFP:0.011,FCN3:0.013,C7:0.031,HRG:0.032,C3:0.033,C4B:0…
GO:0006959	humoral immune response	37	Down	0.00533419	0.197347	FGA:-0.23,C4BPA:-0.21,C9:-0.18,C8G:-0.14,SERPING1:-0.1,CFB:-0.087,CPN1:-0.078,C8B:-0.076,PROS1:-0.065,C1S:-0.063,CPB2:-0.061,CFHR5:-0.058,CFH:-0.053,CPN2:-0.048,CFHR2:-0.025,HPX:-0.024,C1RL:-0.023,CFHR1:-0.02,C1R:-0.017,C2:-0.017,CLU:-0.016,C6:-0.014,F2:-0.0083,C1QC:0.0012,CFP:0.011,FCN3:0.013,C7:0.031,HRG:0.032,C3:0.033,C4B:0.034,C4A:0.034,C8A:0.039,MASP1:0.044,C5:0.053,CFD:0.054,VTN:0.058,PGLYR…
GO:2000257	regulation of protein activation cascade	30	Down	0.00673964	0.197347	C4BPA:-0.21,C9:-0.18,C8G:-0.14,SERPING1:-0.1,CFB:-0.087,CPN1:-0.078,C8B:-0.076,PROS1:-0.065,C1S:-0.063,CPB2:-0.061,CFHR5:-0.058,CFH:-0.053,CPN2:-0.048,CFHR2:-0.025,CFHR1:-0.02,C1R:-0.017,C2:-0.017,CLU:-0.016,C6:-0.014,F2:-0.0083,C1QC:0.0012,CFP:0.011,C7:0.031,C3:0.033,C4B:0.034,C4A:0.034,C8A:0.039,SERPINC1:0.049,C5:0.053,VTN:0.058
GO:0002673	regulation of acute inflammatory response	31	Down	0.00741663	0.197347	C4BPA:-0.21,C9:-0.18,C8G:-0.14,SERPING1:-0.1,CFB:-0.087,CPN1:-0.078,C8B:-0.076,PROS1:-0.065,C1S:-0.063,CPB2:-0.061,CFHR5:-0.058,CFH:-0.053,CPN2:-0.048,CFHR2:-0.025,CFHR1:-0.02,C1R:-0.017,C2:-0.017,CLU:-0.016,C6:-0.014,F2:-0.0083,C1QC:0.0012,CFP:0.011,KLKB1:0.018,C7:0.031,C3:0.033,C4B:0.034,C4A:0.034,F12:0.034,C8A:0.039,C5:0.053,VTN:0.058
GO:0002250	adaptive immune response	21	Down	0.00877725	0.197347	FGA:-0.23,C4BPA:-0.21,C9:-0.18,C8G:-0.14,SERPING1:-0.1,C8B:-0.076,C1S:-0.063,HPX:-0.024,C1RL:-0.023,C1R:-0.017,C2:-0.017,CLU:-0.016,C6:-0.014,C1QC:0.0012,C7:0.031,C3:0.033,C4B:0.034,C4A:0.034,B2M:0.035,C8A:0.039,C5:0.053
GO:0002443	leukocyte mediated immunity	33	Down	0.00903441	0.197347	TTR:-0.28,C4BPA:-0.21,C9:-0.18,C8G:-0.14,LRG1:-0.12,SERPINA3:-0.11,SERPING1:-0.1,C8B:-0.076,C1S:-0.063,CD14:-0.051,PPBP:-0.033,A1BG:-0.031,HPX:-0.024,C1RL:-0.023,C1R:-0.017,C2:-0.017,CLU:-0.016,C6:-0.014,F2:-0.0083,QSOX1:-0.0061,C1QC:0.0012,CFP:0.011,C7:0.031,C3:0.033,C4B:0.034,C4A:0.034,GSN:0.035,B2M:0.035,C8A:0.039,C5:0.053,CFD:0.054,AHSG:0.086,SELL:0.093
GO:0050776	regulation of immune response	47	Down	0.00914345	0.197347	FGA:-0.23,C4BPA:-0.21,C9:-0.18,C8G:-0.14,LBP:-0.11,SERPING1:-0.1,CFB:-0.087,CPN1:-0.078,C8B:-0.076,PROS1:-0.065,C1S:-0.063,CPB2:-0.061,CFHR5:-0.058,CFH:-0.053,CD14:-0.051,CPN2:-0.048,ACTB:-0.047,VCAM1:-0.03,CFHR2:-0.025,HPX:-0.024,C1RL:-0.023,CFHR1:-0.02,C1R:-0.017,C2:-0.017,CLU:-0.016,C6:-0.014,F2:-0.0083,C1QC:0.0012,CFP:0.011,FCN3:0.013,APOA2:0.021,C7:0.031,HRG:0.032,C3:0.033,AMBP:0.033,C4B:0.0…
GO:0006956	complement activation	33	Down	0.010827	0.197347	C4BPA:-0.21,C9:-0.18,C8G:-0.14,SERPING1:-0.1,CFB:-0.087,CPN1:-0.078,C8B:-0.076,PROS1:-0.065,C1S:-0.063,CPB2:-0.061,CFHR5:-0.058,CFH:-0.053,CPN2:-0.048,CFHR2:-0.025,C1RL:-0.023,CFHR1:-0.02,C1R:-0.017,C2:-0.017,CLU:-0.016,C6:-0.014,F2:-0.0083,C1QC:0.0012,CFP:0.011,FCN3:0.013,C7:0.031,C3:0.033,C4B:0.034,C4A:0.034,C8A:0.039,MASP1:0.044,C5:0.053,CFD:0.054,VTN:0.058
GO:0044437	vacuolar part	8	Down	0.0141566	0.197347	TTR:-0.28,CP:-0.12,SERPINA3:-0.11,VASN:-0.084,GC:-0.037,LUM:0.019,C3:0.033,APOB:0.059
GO:0002020	protease binding	7	Up	0.00195389	0.197347	COMP:0.043,ECM1:0.043,SERPINC1:0.049,SELL:0.093,SERPINF2:0.13,FN1:0.14,VWF:0.19
GO:0048589	developmental growth	7	Up	0.00582368	0.197347	PLG:0.014,GSN:0.035,COMP:0.043,APOE:0.05,FN1:0.14,RBP4:0.14,AGT:0.2
GO:0033002	muscle cell proliferation	5	Up	0.00623968	0.197347	THBS1:-0.013,IGFBP3:0.055,SERPINF2:0.13,RBP4:0.14,AGT:0.2
GO:0030182	neuron differentiation	7	Up	0.00751917	0.197347	SERPINF1:0.012,B2M:0.035,HSPA5:0.036,APOE:0.05,APOA4:0.13,FN1:0.14,AGT:0.2
GO:0031175	neuron projection development	7	Up	0.00751917	0.197347	SERPINF1:0.012,B2M:0.035,HSPA5:0.036,APOE:0.05,APOA4:0.13,FN1:0.14,AGT:0.2
GO:0048666	neuron development	7	Up	0.00751917	0.197347	SERPINF1:0.012,B2M:0.035,HSPA5:0.036,APOE:0.05,APOA4:0.13,FN1:0.14,AGT:0.2
GO:0030030	cell projection organization	9	Up	0.00921207	0.197347	SERPINF1:0.012,HRG:0.032,GSN:0.035,B2M:0.035,HSPA5:0.036,APOE:0.05,APOA4:0.13,FN1:0.14,AGT:0.2
GO:0120036	plasma membrane bounded cell projection organization	9	Up	0.00921207	0.197347	SERPINF1:0.012,HRG:0.032,GSN:0.035,B2M:0.035,HSPA5:0.036,APOE:0.05,APOA4:0.13,FN1:0.14,AGT:0.2
GO:0051345	positive regulation of hydrolase activity	7	Up	0.0105868	0.197347	APOH:0.0073,FBLN1:0.03,GSN:0.035,HSPA5:0.036,APOA4:0.13,FN1:0.14,AGT:0.2
GO:0072359	circulatory system development	18	Up	0.0119413	0.197347	LRG1:-0.12,C6:-0.014,THBS1:-0.013,TGFBI:0.0044,APOH:0.0073,SERPINF1:0.012,PLG:0.014,HRG:0.032,C3:0.033,ECM1:0.043,APOE:0.05,C5:0.053,APOB:0.059,SERPINF2:0.13,FN1:0.14,RBP4:0.14,MCAM:0.16,AGT:0.2
GO:1901362	organic cyclic compound biosynthetic process	10	Up	0.0143846	0.197347	CLU:-0.016,FCN3:0.013,LUM:0.019,HSPA5:0.036,ECM1:0.043,APOE:0.05,APOB:0.059,SERPINF2:0.13,APOA4:0.13,AGT:0.2
GO:0019218	regulation of steroid metabolic process	5	Up	0.0151711	0.197347	APOA2:0.021,APOE:0.05,APOB:0.059,APOA4:0.13,AGT:0.2
